# Supplementary material for: Genomic Insights into the Carbon and Energy Metabolism of a Thermophilic Deep-Sea Bacterium Deferribacter autotrophicus Revealed New Metabolic Traits in the Phylum Deferribacteres
Source: Genes (Basel). 2019 Oct 26;10(11):849. doi: 10.3390/genes10110849 (PMC6896113; doi:10.3390/genes10110849)
Supplement: Supplementary file 1 [file genes-10-00849-s001.zip]

Archive with 7 entries (7 files):
- Figure S1.pptx
- Supplementary Table S1.xlsx
- Supplementary Table S6.docx
- Supplementary Table_S4.xlsx
- Supplementary_Table_S2_GIs.xlsx
- Supplementary_Table_S3_COGs.xlsx
- Supplementary_Table_S5_BBH.xlsx
