# Supplementary material for: Genomic Insights into the Carbon and Energy Metabolism of a Thermophilic Deep-Sea Bacterium Deferribacter autotrophicus Revealed New Metabolic Traits in the Phylum Deferribacteres
Source: Genes (Basel). 2019 Oct 26;10(11):849. doi: 10.3390/genes10110849 (PMC6896113; doi:10.3390/genes10110849)
Supplement: Supplementary file 1 [file genes-10-00849-s001.zip › Supplementary Table S1.xlsx]

## Sheet: Deferribacter
# Species	Genes	Deferribacter.autotrophicus.SL50.NCBI.faa	desulfuricans.chromosome.faa	desulfuricans.plasmid.faa
3	3	FHQ18_04035	DEFDS_RS09090	DEFDS_RS11090
3	3	FHQ18_09900	DEFDS_RS06315	DEFDS_RS11135
3	6	FHQ18_00040,FHQ18_09895	DEFDS_RS05570,DEFDS_RS06320,DEFDS_RS06570	DEFDS_RS11155
3	5	FHQ18_00035,FHQ18_06420	DEFDS_RS03120,DEFDS_RS05575	DEFDS_RS11360
3	3	FHQ18_06645	DEFDS_RS07635	DEFDS_RS11370
3	4	FHQ18_09425,FHQ18_09710	DEFDS_RS05960	DEFDS_RS11375
3	3	FHQ18_10925	DEFDS_RS12700	DEFDS_RS11385
3	3	FHQ18_00970	DEFDS_RS05405	DEFDS_RS11400
3	3	FHQ18_11130	DEFDS_RS02090	DEFDS_RS11580
3	5	FHQ18_11455	DEFDS_RS04395,DEFDS_RS06665,DEFDS_RS12825	DEFDS_RS11705
3	3	FHQ18_10325	DEFDS_RS06145	DEFDS_RS11715
3	3	FHQ18_08330	DEFDS_RS00565	DEFDS_RS11870
3	3	FHQ18_08190	DEFDS_RS09945	DEFDS_RS11940
3	3	FHQ18_11085	DEFDS_RS02135	DEFDS_RS11995
3	4	FHQ18_06050	DEFDS_RS12530	DEFDS_RS12000,DEFDS_RS12005
3	5	FHQ18_01505,FHQ18_11075	DEFDS_RS02145,DEFDS_RS04780	DEFDS_RS12040
3	3	FHQ18_11780	DEFDS_RS01405	DEFDS_RS12060
3	3	FHQ18_11110	DEFDS_RS02110	DEFDS_RS12065
3	3	FHQ18_11100	DEFDS_RS02120	DEFDS_RS12070
3	3	FHQ18_02585	DEFDS_RS00015	DEFDS_RS12120
3	3	FHQ18_02580	DEFDS_RS00020	DEFDS_RS12145
3	4	FHQ18_08405	DEFDS_RS00640,DEFDS_RS06015	DEFDS_RS12210
3	3	FHQ18_00020	DEFDS_RS05875	DEFDS_RS12220
3	3	FHQ18_03245	DEFDS_RS00235	DEFDS_RS12265
3	3	FHQ18_01415	DEFDS_RS04855	DEFDS_RS12290
3	4	FHQ18_03810,FHQ18_09325	DEFDS_RS04400	DEFDS_RS12310
3	3	FHQ18_05780	DEFDS_RS01155	DEFDS_RS12775
3	3	FHQ18_07420	DEFDS_RS06220	DEFDS_RS12785
3	3	FHQ18_00150	DEFDS_RS12610	DEFDS_RS12800
3	3	FHQ18_10355	DEFDS_RS06115	DEFDS_RS12805
3	3	FHQ18_03000	DEFDS_RS10080	DEFDS_RS11125
3	3	FHQ18_07115	DEFDS_RS07325	DEFDS_RS11935
3	3	FHQ18_10670	DEFDS_RS03715	DEFDS_RS11960
2	2	*	DEFDS_RS02720	DEFDS_RS11410
2	2	*	DEFDS_RS02735	DEFDS_RS11415
2	2	*	DEFDS_RS02745	DEFDS_RS11420
2	2	*	DEFDS_RS02750	DEFDS_RS11425
2	2	*	DEFDS_RS02755	DEFDS_RS11430
2	2	FHQ18_09500	*	DEFDS_RS11595
2	2	FHQ18_09455	*	DEFDS_RS11830
2	2	FHQ18_09460	*	DEFDS_RS11850
2	2	FHQ18_12040	*	DEFDS_RS12195
2	2	FHQ18_02595	DEFDS_RS00005	*
2	2	FHQ18_02590	DEFDS_RS00010	*
2	2	FHQ18_02575	DEFDS_RS00025	*
2	2	FHQ18_02570	DEFDS_RS00030	*
2	2	FHQ18_02565	DEFDS_RS00035	*
2	2	FHQ18_02560	DEFDS_RS00040	*
2	2	FHQ18_02555	DEFDS_RS00045	*
2	2	FHQ18_02550	DEFDS_RS00050	*
2	2	FHQ18_02545	DEFDS_RS00055	*
2	2	FHQ18_02540	DEFDS_RS00060	*
2	2	FHQ18_02535	DEFDS_RS00065	*
2	2	FHQ18_02530	DEFDS_RS00070	*
2	2	FHQ18_02525	DEFDS_RS00075	*
2	2	FHQ18_02520	DEFDS_RS00080	*
2	2	FHQ18_02515	DEFDS_RS00085	*
2	2	FHQ18_02505	DEFDS_RS00090	*
2	2	FHQ18_03080	DEFDS_RS00100	*
2	2	FHQ18_03085	DEFDS_RS00105	*
2	2	FHQ18_03090	DEFDS_RS00110	*
2	2	FHQ18_03095	DEFDS_RS00115	*
2	2	FHQ18_03100	DEFDS_RS00120	*
2	2	FHQ18_03105	DEFDS_RS00125	*
2	2	FHQ18_03110	DEFDS_RS00130	*
2	2	FHQ18_03115	DEFDS_RS00135	*
2	2	FHQ18_05545	DEFDS_RS00140	*
2	2	FHQ18_05540	DEFDS_RS00145	*
2	2	FHQ18_05535	DEFDS_RS00150	*
2	2	FHQ18_05530	DEFDS_RS00155	*
2	2	FHQ18_05525	DEFDS_RS00160	*
2	2	FHQ18_02860	DEFDS_RS00165	*
2	2	FHQ18_02855	DEFDS_RS00170	*
2	2	FHQ18_02850	DEFDS_RS00175	*
2	2	FHQ18_02845	DEFDS_RS00180	*
2	2	FHQ18_02840	DEFDS_RS00185	*
2	2	FHQ18_02835	DEFDS_RS00190	*
2	2	FHQ18_02830	DEFDS_RS00195	*
2	2	FHQ18_02825	DEFDS_RS00200	*
2	2	FHQ18_02820	DEFDS_RS00205	*
2	2	FHQ18_02815	DEFDS_RS00210	*
2	2	FHQ18_02810	DEFDS_RS00215	*
2	2	FHQ18_02805	DEFDS_RS00220	*
2	2	FHQ18_02800	DEFDS_RS00225	*
2	2	FHQ18_02795	DEFDS_RS00230	*
2	2	FHQ18_03250	DEFDS_RS00240	*
2	2	FHQ18_09990	DEFDS_RS00245	*
2	2	FHQ18_05515	DEFDS_RS00250	*
2	2	FHQ18_05510	DEFDS_RS00255	*
2	2	FHQ18_05500	DEFDS_RS00260	*
2	2	FHQ18_05495	DEFDS_RS00265	*
2	2	FHQ18_05490	DEFDS_RS00270	*
2	2	FHQ18_05485	DEFDS_RS00275	*
2	2	FHQ18_05480	DEFDS_RS00280	*
2	2	FHQ18_05470	DEFDS_RS00285	*
2	2	FHQ18_05465	DEFDS_RS00290	*
2	2	FHQ18_05460	DEFDS_RS00295	*
2	2	FHQ18_02745	DEFDS_RS00300	*
2	2	FHQ18_02750	DEFDS_RS00305	*
2	2	FHQ18_02755	DEFDS_RS00310	*
2	2	FHQ18_02995	DEFDS_RS00315	*
2	2	FHQ18_08030	DEFDS_RS00320	*
2	2	FHQ18_08025	DEFDS_RS00325	*
2	2	FHQ18_08020	DEFDS_RS00330	*
2	2	FHQ18_08015	DEFDS_RS00335	*
2	2	FHQ18_08005	DEFDS_RS00345	*
2	2	FHQ18_08000	DEFDS_RS00350	*
2	2	FHQ18_07995	DEFDS_RS00355	*
2	2	FHQ18_07990	DEFDS_RS00360	*
2	2	FHQ18_02680	DEFDS_RS00365	*
2	2	FHQ18_02890	DEFDS_RS00370	*
2	2	FHQ18_02885	DEFDS_RS00375	*
2	2	FHQ18_02880	DEFDS_RS00380	*
2	2	FHQ18_02875	DEFDS_RS00385	*
2	2	FHQ18_02870	DEFDS_RS00390	*
2	2	FHQ18_02865	DEFDS_RS00395	*
2	2	FHQ18_09790	DEFDS_RS00400	*
2	2	FHQ18_12360	DEFDS_RS00405	*
2	2	FHQ18_08550	DEFDS_RS00425	*
2	2	FHQ18_05895	DEFDS_RS00435	*
2	2	FHQ18_05890	DEFDS_RS00440	*
2	2	FHQ18_05885	DEFDS_RS00445	*
2	2	FHQ18_05880	DEFDS_RS00450	*
2	2	FHQ18_05875	DEFDS_RS00455	*
2	2	FHQ18_05870	DEFDS_RS00460	*
2	2	FHQ18_05865	DEFDS_RS00465	*
2	2	FHQ18_05860	DEFDS_RS00470	*
2	2	FHQ18_05855	DEFDS_RS00475	*
2	2	FHQ18_05850	DEFDS_RS00480	*
2	2	FHQ18_05845	DEFDS_RS00485	*
2	2	FHQ18_08255	DEFDS_RS00490	*
2	2	FHQ18_08260	DEFDS_RS00495	*
2	2	FHQ18_08265	DEFDS_RS00500	*
2	2	FHQ18_08270	DEFDS_RS00505	*
2	2	FHQ18_08275	DEFDS_RS00510	*
2	2	FHQ18_08280	DEFDS_RS00515	*
2	2	FHQ18_08285	DEFDS_RS00520	*
2	2	FHQ18_08290	DEFDS_RS00525	*
2	2	FHQ18_08295	DEFDS_RS00530	*
2	2	FHQ18_08300	DEFDS_RS00535	*
2	2	FHQ18_08305	DEFDS_RS00540	*
2	2	FHQ18_08310	DEFDS_RS00545	*
2	2	FHQ18_08315	DEFDS_RS00550	*
2	2	FHQ18_08320	DEFDS_RS00555	*
2	2	FHQ18_08325	DEFDS_RS00560	*
2	2	FHQ18_08335	DEFDS_RS00570	*
2	2	FHQ18_08340	DEFDS_RS00575	*
2	2	FHQ18_08345	DEFDS_RS00580	*
2	2	FHQ18_08350	DEFDS_RS00585	*
2	2	FHQ18_08355	DEFDS_RS00590	*
2	2	FHQ18_08360	DEFDS_RS00595	*
2	2	FHQ18_08365	DEFDS_RS00600	*
2	2	FHQ18_08370	DEFDS_RS00605	*
2	2	FHQ18_08375	DEFDS_RS00610	*
2	2	FHQ18_08380	DEFDS_RS00615	*
2	2	FHQ18_08385	DEFDS_RS00620	*
2	2	FHQ18_08390	DEFDS_RS00625	*
2	2	FHQ18_08395	DEFDS_RS00630	*
2	2	FHQ18_08400	DEFDS_RS00635	*
2	2	FHQ18_08410	DEFDS_RS00645	*
2	2	FHQ18_08415	DEFDS_RS00650	*
2	2	FHQ18_08420	DEFDS_RS00655	*
2	2	FHQ18_08425	DEFDS_RS00660	*
2	2	FHQ18_08430	DEFDS_RS00665	*
2	2	FHQ18_08435	DEFDS_RS00670	*
2	2	FHQ18_08440	DEFDS_RS00675	*
2	2	FHQ18_08445	DEFDS_RS00680	*
2	2	FHQ18_08450	DEFDS_RS00685	*
2	2	FHQ18_08455	DEFDS_RS00690	*
2	2	FHQ18_08460	DEFDS_RS00695	*
2	2	FHQ18_08465	DEFDS_RS00700	*
2	2	FHQ18_02230	DEFDS_RS00705	*
2	2	FHQ18_02235	DEFDS_RS00710	*
2	2	FHQ18_02240	DEFDS_RS00715	*
2	2	FHQ18_02245	DEFDS_RS00720	*
2	2	FHQ18_02250	DEFDS_RS00725	*
2	2	FHQ18_02255	DEFDS_RS00730	*
2	2	FHQ18_02265	DEFDS_RS00735	*
2	2	FHQ18_02275	DEFDS_RS00745	*
2	2	FHQ18_02280	DEFDS_RS00750	*
2	2	FHQ18_02285	DEFDS_RS00755	*
2	2	FHQ18_02290	DEFDS_RS00760	*
2	2	FHQ18_02295	DEFDS_RS00765	*
2	2	FHQ18_02300	DEFDS_RS00770	*
2	2	FHQ18_02305	DEFDS_RS00775	*
2	2	FHQ18_02310	DEFDS_RS00780	*
2	2	FHQ18_02315	DEFDS_RS00785	*
2	2	FHQ18_02320	DEFDS_RS00790	*
2	2	FHQ18_02325	DEFDS_RS00795	*
2	2	FHQ18_02330	DEFDS_RS00800	*
2	2	FHQ18_02335	DEFDS_RS00805	*
2	2	FHQ18_02340	DEFDS_RS00810	*
2	2	FHQ18_02345	DEFDS_RS00815	*
2	2	FHQ18_02355	DEFDS_RS00825	*
2	2	FHQ18_02360	DEFDS_RS00830	*
2	2	FHQ18_02365	DEFDS_RS00835	*
2	2	FHQ18_02375	DEFDS_RS00845	*
2	2	FHQ18_02380	DEFDS_RS00850	*
2	2	FHQ18_02385	DEFDS_RS00855	*
2	2	FHQ18_03230	DEFDS_RS00860	*
2	2	FHQ18_03235	DEFDS_RS00865	*
2	2	FHQ18_02790	DEFDS_RS00870	*
2	2	FHQ18_02785	DEFDS_RS00875	*
2	2	FHQ18_02780	DEFDS_RS00880	*
2	2	FHQ18_02775	DEFDS_RS00885	*
2	2	FHQ18_02770	DEFDS_RS00890	*
2	2	FHQ18_02765	DEFDS_RS00895	*
2	2	FHQ18_05630	DEFDS_RS00920	*
2	2	FHQ18_05785	DEFDS_RS00925	*
2	2	FHQ18_05790	DEFDS_RS00930	*
2	2	FHQ18_05795	DEFDS_RS00935	*
2	2	FHQ18_05800	DEFDS_RS00940	*
2	2	FHQ18_05805	DEFDS_RS00945	*
2	2	FHQ18_02675	DEFDS_RS00965	*
2	2	FHQ18_02670	DEFDS_RS00970	*
2	2	FHQ18_02665	DEFDS_RS00975	*
2	2	FHQ18_02660	DEFDS_RS00980	*
2	2	FHQ18_05605	DEFDS_RS00985	*
2	2	FHQ18_05600	DEFDS_RS00990	*
2	2	FHQ18_05595	DEFDS_RS00995	*
2	2	FHQ18_05590	DEFDS_RS01000	*
2	2	FHQ18_05585	DEFDS_RS01005	*
2	2	FHQ18_05165	DEFDS_RS01010	*
2	2	FHQ18_05170	DEFDS_RS01015	*
2	2	FHQ18_05175	DEFDS_RS01020	*
2	2	FHQ18_05180	DEFDS_RS01025	*
2	2	FHQ18_05185	DEFDS_RS01030	*
2	2	FHQ18_05190	DEFDS_RS01035	*
2	2	FHQ18_05440	DEFDS_RS01040	*
2	2	FHQ18_05445	DEFDS_RS01045	*
2	2	FHQ18_05455	DEFDS_RS01055	*
2	2	FHQ18_06200	DEFDS_RS01060	*
2	2	FHQ18_06195	DEFDS_RS01065	*
2	3	FHQ18_06190,FHQ18_11505	DEFDS_RS01070	*
2	2	FHQ18_03180	DEFDS_RS01075	*
2	2	FHQ18_03190	DEFDS_RS01085	*
2	2	FHQ18_03195	DEFDS_RS01090	*
2	2	FHQ18_03200	DEFDS_RS01095	*
2	2	FHQ18_03205	DEFDS_RS01100	*
2	2	FHQ18_03210	DEFDS_RS01105	*
2	2	FHQ18_03215	DEFDS_RS01110	*
2	2	FHQ18_03220	DEFDS_RS01115	*
2	2	FHQ18_03060	DEFDS_RS01120	*
2	2	FHQ18_03055	DEFDS_RS01125	*
2	2	FHQ18_03050	DEFDS_RS01130	*
2	2	FHQ18_03045	DEFDS_RS01135	*
2	2	FHQ18_03040	DEFDS_RS01140	*
2	2	FHQ18_03035	DEFDS_RS01145	*
2	2	FHQ18_06340	DEFDS_RS01150	*
2	2	FHQ18_05775	DEFDS_RS01160	*
2	2	FHQ18_05770	DEFDS_RS01165	*
2	2	FHQ18_05765	DEFDS_RS01170	*
2	2	FHQ18_05760	DEFDS_RS01175	*
2	2	FHQ18_05755	DEFDS_RS01180	*
2	2	FHQ18_05750	DEFDS_RS01185	*
2	2	FHQ18_05160	DEFDS_RS01195	*
2	2	FHQ18_05155	DEFDS_RS01200	*
2	2	FHQ18_05145	DEFDS_RS01205	*
2	2	FHQ18_05140	DEFDS_RS01210	*
2	2	FHQ18_05130	DEFDS_RS01215	*
2	2	FHQ18_05125	DEFDS_RS01220	*
2	2	FHQ18_05120	DEFDS_RS01225	*
2	2	FHQ18_05115	DEFDS_RS01230	*
2	2	FHQ18_05110	DEFDS_RS01235	*
2	2	FHQ18_05105	DEFDS_RS01240	*
2	2	FHQ18_05100	DEFDS_RS01245	*
2	2	FHQ18_05095	DEFDS_RS01255	*
2	2	FHQ18_05090	DEFDS_RS01260	*
2	2	FHQ18_05085	DEFDS_RS01265	*
2	2	FHQ18_05080	DEFDS_RS01270	*
2	2	FHQ18_05075	DEFDS_RS01275	*
2	2	FHQ18_05070	DEFDS_RS01280	*
2	2	FHQ18_05065	DEFDS_RS01285	*
2	2	FHQ18_05060	DEFDS_RS01290	*
2	2	FHQ18_05055	DEFDS_RS01295	*
2	2	FHQ18_05050	DEFDS_RS01300	*
2	2	FHQ18_05045	DEFDS_RS01305	*
2	2	FHQ18_05040	DEFDS_RS01310	*
2	2	FHQ18_05035	DEFDS_RS01315	*
2	2	FHQ18_05030	DEFDS_RS01320	*
2	2	FHQ18_05025	DEFDS_RS01325	*
2	2	FHQ18_05020	DEFDS_RS01330	*
2	2	FHQ18_05015	DEFDS_RS01335	*
2	2	FHQ18_05010	DEFDS_RS01340	*
2	2	FHQ18_05005	DEFDS_RS01345	*
2	2	FHQ18_05000	DEFDS_RS01350	*
2	2	FHQ18_04995	DEFDS_RS01355	*
2	2	FHQ18_04990	DEFDS_RS01360	*
2	2	FHQ18_04985	DEFDS_RS01365	*
2	2	FHQ18_04980	DEFDS_RS01370	*
2	2	FHQ18_04975	DEFDS_RS01375	*
2	2	FHQ18_04970	DEFDS_RS01380	*
2	2	FHQ18_03975	DEFDS_RS01385	*
2	2	FHQ18_03970	DEFDS_RS01390	*
2	2	FHQ18_11790	DEFDS_RS01395	*
2	2	FHQ18_03770	DEFDS_RS01420	*
2	2	FHQ18_03775	DEFDS_RS01425	*
2	3	FHQ18_12045	DEFDS_RS01435,DEFDS_RS03650	*
2	7	FHQ18_00290,FHQ18_03960,FHQ18_03985,FHQ18_05930,FHQ18_07655,FHQ18_11460	DEFDS_RS01445	*
2	2	FHQ18_03830	DEFDS_RS01480	*
2	2	FHQ18_03840	DEFDS_RS01490	*
2	2	FHQ18_08630	DEFDS_RS01530	*
2	3	FHQ18_08635	DEFDS_RS01535,DEFDS_RS12850	*
2	2	FHQ18_11495	DEFDS_RS01545	*
2	2	FHQ18_02410	DEFDS_RS01550	*
2	2	FHQ18_02415	DEFDS_RS01555	*
2	2	FHQ18_02420	DEFDS_RS01560	*
2	4	FHQ18_02400,FHQ18_11500	DEFDS_RS01565,DEFDS_RS04590	*
2	3	FHQ18_02405	DEFDS_RS01570,DEFDS_RS04595	*
2	2	FHQ18_05560	DEFDS_RS01575	*
2	2	FHQ18_05555	DEFDS_RS01580	*
2	2	FHQ18_05550	DEFDS_RS01585	*
2	2	FHQ18_08485	DEFDS_RS01590	*
2	2	FHQ18_08490	DEFDS_RS01595	*
2	2	FHQ18_08640	DEFDS_RS01605	*
2	2	FHQ18_08645	DEFDS_RS01610	*
2	2	FHQ18_08650	DEFDS_RS01615	*
2	2	FHQ18_08655	DEFDS_RS01620	*
2	2	FHQ18_08660	DEFDS_RS01625	*
2	2	FHQ18_08665	DEFDS_RS01630	*
2	2	FHQ18_08670	DEFDS_RS01635	*
2	2	FHQ18_08675	DEFDS_RS01640	*
2	2	FHQ18_08680	DEFDS_RS01645	*
2	2	FHQ18_08685	DEFDS_RS01650	*
2	2	FHQ18_03310	DEFDS_RS01655	*
2	2	FHQ18_03315	DEFDS_RS01660	*
2	2	FHQ18_03330	DEFDS_RS01670	*
2	2	FHQ18_03360	DEFDS_RS01675	*
2	2	FHQ18_03365	DEFDS_RS01680	*
2	2	FHQ18_03350	DEFDS_RS01695	*
2	2	FHQ18_03355	DEFDS_RS01700	*
2	2	FHQ18_03370	DEFDS_RS01705	*
2	2	FHQ18_03375	DEFDS_RS01710	*
2	2	FHQ18_03380	DEFDS_RS01720	*
2	2	FHQ18_03385	DEFDS_RS01725	*
2	2	FHQ18_03390	DEFDS_RS01730	*
2	2	FHQ18_03395	DEFDS_RS01735	*
2	2	FHQ18_03400	DEFDS_RS01740	*
2	2	FHQ18_03435	DEFDS_RS01745	*
2	2	FHQ18_03430	DEFDS_RS01750	*
2	2	FHQ18_03425	DEFDS_RS01755	*
2	2	FHQ18_03420	DEFDS_RS01760	*
2	2	FHQ18_03415	DEFDS_RS01765	*
2	2	FHQ18_03410	DEFDS_RS01770	*
2	2	FHQ18_03405	DEFDS_RS01775	*
2	3	FHQ18_03945	DEFDS_RS01780,DEFDS_RS06380	*
2	2	FHQ18_03910	DEFDS_RS01795	*
2	2	FHQ18_07830	DEFDS_RS01800	*
2	2	FHQ18_07835	DEFDS_RS01805	*
2	3	FHQ18_05715	DEFDS_RS01835,DEFDS_RS09830	*
2	2	FHQ18_07725	DEFDS_RS01890	*
2	2	FHQ18_07790	DEFDS_RS01925	*
2	2	FHQ18_07860	DEFDS_RS01940	*
2	2	FHQ18_07800	DEFDS_RS01950	*
2	2	FHQ18_07870	DEFDS_RS01960	*
2	2	FHQ18_07810	DEFDS_RS01970	*
2	2	FHQ18_07905	DEFDS_RS01985	*
2	2	FHQ18_03070	DEFDS_RS01990	*
2	2	FHQ18_02690	DEFDS_RS01995	*
2	2	FHQ18_02695	DEFDS_RS02000	*
2	2	FHQ18_02700	DEFDS_RS02005	*
2	2	FHQ18_02705	DEFDS_RS02010	*
2	2	FHQ18_02725	DEFDS_RS02015	*
2	2	FHQ18_02720	DEFDS_RS02020	*
2	2	FHQ18_02715	DEFDS_RS02025	*
2	2	FHQ18_02710	DEFDS_RS02030	*
2	2	FHQ18_11185	DEFDS_RS02035	*
2	2	FHQ18_11180	DEFDS_RS02040	*
2	2	FHQ18_11175	DEFDS_RS02045	*
2	2	FHQ18_11170	DEFDS_RS02050	*
2	2	FHQ18_11165	DEFDS_RS02055	*
2	2	FHQ18_11160	DEFDS_RS02060	*
2	2	FHQ18_11155	DEFDS_RS02065	*
2	2	FHQ18_11150	DEFDS_RS02070	*
2	2	FHQ18_11145	DEFDS_RS02075	*
2	2	FHQ18_11140	DEFDS_RS02080	*
2	2	FHQ18_11135	DEFDS_RS02085	*
2	2	FHQ18_11125	DEFDS_RS02095	*
2	2	FHQ18_11120	DEFDS_RS02100	*
2	2	FHQ18_11115	DEFDS_RS02105	*
2	2	FHQ18_11105	DEFDS_RS02115	*
2	2	FHQ18_11095	DEFDS_RS02125	*
2	2	FHQ18_11090	DEFDS_RS02130	*
2	2	FHQ18_11080	DEFDS_RS02140	*
2	2	FHQ18_11070	DEFDS_RS02150	*
2	2	FHQ18_11065	DEFDS_RS02155	*
2	2	FHQ18_11060	DEFDS_RS02160	*
2	2	FHQ18_11055	DEFDS_RS02165	*
2	2	FHQ18_11050	DEFDS_RS02170	*
2	2	FHQ18_11045	DEFDS_RS02175	*
2	2	FHQ18_08605	DEFDS_RS02180	*
2	2	FHQ18_08610	DEFDS_RS02185	*
2	2	FHQ18_11040	DEFDS_RS02190	*
2	2	FHQ18_11035	DEFDS_RS02195	*
2	2	FHQ18_11030	DEFDS_RS02200	*
2	2	FHQ18_11025	DEFDS_RS02205	*
2	2	FHQ18_11020	DEFDS_RS02210	*
2	2	FHQ18_11010	DEFDS_RS02215	*
2	2	FHQ18_11005	DEFDS_RS02220	*
2	2	FHQ18_04365	DEFDS_RS02225	*
2	2	FHQ18_04360	DEFDS_RS02230	*
2	2	FHQ18_04355	DEFDS_RS02235	*
2	2	FHQ18_04350	DEFDS_RS02240	*
2	2	FHQ18_04345	DEFDS_RS02245	*
2	2	FHQ18_04340	DEFDS_RS02250	*
2	2	FHQ18_04335	DEFDS_RS02255	*
2	2	FHQ18_04330	DEFDS_RS02260	*
2	2	FHQ18_04325	DEFDS_RS02265	*
2	2	FHQ18_04320	DEFDS_RS02270	*
2	2	FHQ18_04315	DEFDS_RS02275	*
2	2	FHQ18_04310	DEFDS_RS02280	*
2	2	FHQ18_04305	DEFDS_RS02285	*
2	2	FHQ18_04300	DEFDS_RS02290	*
2	2	FHQ18_04295	DEFDS_RS02295	*
2	2	FHQ18_04290	DEFDS_RS02300	*
2	2	FHQ18_04285	DEFDS_RS02305	*
2	2	FHQ18_04280	DEFDS_RS02310	*
2	2	FHQ18_04275	DEFDS_RS02315	*
2	2	FHQ18_04270	DEFDS_RS02320	*
2	2	FHQ18_04265	DEFDS_RS02325	*
2	2	FHQ18_04260	DEFDS_RS02330	*
2	2	FHQ18_04255	DEFDS_RS02335	*
2	2	FHQ18_04250	DEFDS_RS02340	*
2	2	FHQ18_04245	DEFDS_RS02345	*
2	2	FHQ18_04240	DEFDS_RS02350	*
2	2	FHQ18_04235	DEFDS_RS02355	*
2	2	FHQ18_04230	DEFDS_RS02360	*
2	2	FHQ18_04225	DEFDS_RS02365	*
2	2	FHQ18_04220	DEFDS_RS02370	*
2	2	FHQ18_04215	DEFDS_RS02375	*
2	2	FHQ18_12425	DEFDS_RS02380	*
2	2	FHQ18_12430	DEFDS_RS02385	*
2	2	FHQ18_10595	DEFDS_RS02390	*
2	2	FHQ18_10590	DEFDS_RS02395	*
2	2	FHQ18_10580	DEFDS_RS02400	*
2	2	FHQ18_10575	DEFDS_RS02405	*
2	2	FHQ18_10570	DEFDS_RS02410	*
2	2	FHQ18_10565	DEFDS_RS02415	*
2	2	FHQ18_10560	DEFDS_RS02420	*
2	2	FHQ18_10555	DEFDS_RS02425	*
2	2	FHQ18_10550	DEFDS_RS02430	*
2	2	FHQ18_10545	DEFDS_RS02435	*
2	2	FHQ18_10540	DEFDS_RS02440	*
2	2	FHQ18_10535	DEFDS_RS02445	*
2	2	FHQ18_10530	DEFDS_RS02450	*
2	2	FHQ18_10525	DEFDS_RS02455	*
2	2	FHQ18_10520	DEFDS_RS02460	*
2	2	FHQ18_10515	DEFDS_RS02465	*
2	2	FHQ18_10510	DEFDS_RS02470	*
2	2	FHQ18_10505	DEFDS_RS02475	*
2	2	FHQ18_06055	DEFDS_RS02480	*
2	2	FHQ18_06060	DEFDS_RS02485	*
2	2	FHQ18_11815	DEFDS_RS02505	*
2	2	FHQ18_11820	DEFDS_RS02510	*
2	2	FHQ18_11825	DEFDS_RS02515	*
2	2	FHQ18_11830	DEFDS_RS02520	*
2	2	FHQ18_11835	DEFDS_RS02525	*
2	2	FHQ18_11840	DEFDS_RS02530	*
2	2	FHQ18_11845	DEFDS_RS02535	*
2	2	FHQ18_11850	DEFDS_RS02540	*
2	2	FHQ18_11855	DEFDS_RS02545	*
2	2	FHQ18_11860	DEFDS_RS02550	*
2	2	FHQ18_11865	DEFDS_RS02555	*
2	2	FHQ18_11870	DEFDS_RS02560	*
2	2	FHQ18_11875	DEFDS_RS02565	*
2	2	FHQ18_11880	DEFDS_RS02570	*
2	2	FHQ18_11885	DEFDS_RS02575	*
2	2	FHQ18_11890	DEFDS_RS02580	*
2	2	FHQ18_11895	DEFDS_RS02585	*
2	2	FHQ18_11900	DEFDS_RS02590	*
2	2	FHQ18_11905	DEFDS_RS02595	*
2	2	FHQ18_11910	DEFDS_RS02600	*
2	2	FHQ18_10790	DEFDS_RS02610	*
2	2	FHQ18_10785	DEFDS_RS02615	*
2	2	FHQ18_10780	DEFDS_RS02620	*
2	2	FHQ18_10775	DEFDS_RS02625	*
2	2	FHQ18_10770	DEFDS_RS02630	*
2	2	FHQ18_10765	DEFDS_RS02635	*
2	2	FHQ18_10760	DEFDS_RS02640	*
2	2	FHQ18_10755	DEFDS_RS02645	*
2	2	FHQ18_10750	DEFDS_RS02650	*
2	2	FHQ18_10745	DEFDS_RS02655	*
2	2	FHQ18_10740	DEFDS_RS02660	*
2	2	FHQ18_10735	DEFDS_RS02665	*
2	2	FHQ18_10730	DEFDS_RS02670	*
2	2	FHQ18_10725	DEFDS_RS02680	*
2	2	FHQ18_03240	DEFDS_RS02685	*
2	2	FHQ18_10715	DEFDS_RS02695	*
2	2	FHQ18_00005	DEFDS_RS02760	*
2	2	FHQ18_10700	DEFDS_RS02775	*
2	2	FHQ18_10695	DEFDS_RS02780	*
2	2	FHQ18_10690	DEFDS_RS02785	*
2	2	FHQ18_10685	DEFDS_RS02790	*
2	2	FHQ18_10680	DEFDS_RS02795	*
2	2	FHQ18_10675	DEFDS_RS02800	*
2	2	FHQ18_06480	DEFDS_RS02805	*
2	2	FHQ18_06485	DEFDS_RS02810	*
2	2	FHQ18_06490	DEFDS_RS02815	*
2	2	FHQ18_06495	DEFDS_RS02820	*
2	2	FHQ18_06500	DEFDS_RS02825	*
2	2	FHQ18_06505	DEFDS_RS02830	*
2	2	FHQ18_06510	DEFDS_RS02835	*
2	2	FHQ18_06515	DEFDS_RS02840	*
2	2	FHQ18_06520	DEFDS_RS02845	*
2	2	FHQ18_06525	DEFDS_RS02850	*
2	2	FHQ18_06530	DEFDS_RS02855	*
2	2	FHQ18_06535	DEFDS_RS02860	*
2	2	FHQ18_06545	DEFDS_RS02870	*
2	2	FHQ18_06550	DEFDS_RS02880	*
2	2	FHQ18_06555	DEFDS_RS02885	*
2	2	FHQ18_06560	DEFDS_RS02890	*
2	2	FHQ18_06565	DEFDS_RS02895	*
2	2	FHQ18_06570	DEFDS_RS02900	*
2	2	FHQ18_08910	DEFDS_RS02905	*
2	2	FHQ18_08915	DEFDS_RS02910	*
2	2	FHQ18_08920	DEFDS_RS02915	*
2	2	FHQ18_08925	DEFDS_RS02920	*
2	2	FHQ18_08930	DEFDS_RS02925	*
2	2	FHQ18_08935	DEFDS_RS02930	*
2	2	FHQ18_08940	DEFDS_RS02935	*
2	2	FHQ18_08945	DEFDS_RS02940	*
2	2	FHQ18_08950	DEFDS_RS02945	*
2	2	FHQ18_08955	DEFDS_RS02950	*
2	2	FHQ18_08960	DEFDS_RS02955	*
2	2	FHQ18_08965	DEFDS_RS02960	*
2	2	FHQ18_08970	DEFDS_RS02965	*
2	2	FHQ18_08975	DEFDS_RS02970	*
2	2	FHQ18_08980	DEFDS_RS02975	*
2	2	FHQ18_08985	DEFDS_RS02980	*
2	2	FHQ18_08990	DEFDS_RS02985	*
2	2	FHQ18_09005	DEFDS_RS02990	*
2	2	FHQ18_09010	DEFDS_RS02995	*
2	2	FHQ18_09015	DEFDS_RS03000	*
2	2	FHQ18_09020	DEFDS_RS03015	*
2	2	FHQ18_09025	DEFDS_RS03020	*
2	2	FHQ18_09030	DEFDS_RS03025	*
2	2	FHQ18_09035	DEFDS_RS03030	*
2	2	FHQ18_09040	DEFDS_RS03035	*
2	2	FHQ18_06470	DEFDS_RS03070	*
2	2	FHQ18_06465	DEFDS_RS03075	*
2	2	FHQ18_06460	DEFDS_RS03080	*
2	2	FHQ18_06455	DEFDS_RS03085	*
2	2	FHQ18_06450	DEFDS_RS03090	*
2	2	FHQ18_06445	DEFDS_RS03095	*
2	2	FHQ18_06440	DEFDS_RS03100	*
2	2	FHQ18_06435	DEFDS_RS03105	*
2	2	FHQ18_06430	DEFDS_RS03110	*
2	2	FHQ18_06425	DEFDS_RS03115	*
2	2	FHQ18_06415	DEFDS_RS03125	*
2	2	FHQ18_06410	DEFDS_RS03130	*
2	2	FHQ18_06400	DEFDS_RS03135	*
2	2	FHQ18_06395	DEFDS_RS03140	*
2	2	FHQ18_06390	DEFDS_RS03145	*
2	2	FHQ18_06385	DEFDS_RS03150	*
2	2	FHQ18_06375	DEFDS_RS03155	*
2	2	FHQ18_06370	DEFDS_RS03160	*
2	2	FHQ18_06365	DEFDS_RS03165	*
2	2	FHQ18_06360	DEFDS_RS03170	*
2	2	FHQ18_06355	DEFDS_RS03175	*
2	2	FHQ18_06350	DEFDS_RS03180	*
2	2	FHQ18_06345	DEFDS_RS03185	*
2	2	FHQ18_06045	DEFDS_RS03190	*
2	2	FHQ18_12215	DEFDS_RS03200	*
2	2	FHQ18_12210	DEFDS_RS03205	*
2	2	FHQ18_12205	DEFDS_RS03210	*
2	2	FHQ18_12200	DEFDS_RS03215	*
2	2	FHQ18_12195	DEFDS_RS03220	*
2	2	FHQ18_12190	DEFDS_RS03225	*
2	2	FHQ18_12185	DEFDS_RS03230	*
2	2	FHQ18_12180	DEFDS_RS03235	*
2	2	FHQ18_12175	DEFDS_RS03240	*
2	2	FHQ18_12170	DEFDS_RS03245	*
2	2	FHQ18_02040	DEFDS_RS03265	*
2	2	FHQ18_02035	DEFDS_RS03270	*
2	2	FHQ18_02030	DEFDS_RS03275	*
2	2	FHQ18_02025	DEFDS_RS03280	*
2	2	FHQ18_02020	DEFDS_RS03285	*
2	2	FHQ18_06925	DEFDS_RS03295	*
2	2	FHQ18_06920	DEFDS_RS03300	*
2	2	FHQ18_06915	DEFDS_RS03305	*
2	2	FHQ18_06910	DEFDS_RS03310	*
2	2	FHQ18_06905	DEFDS_RS03315	*
2	2	FHQ18_06900	DEFDS_RS03320	*
2	2	FHQ18_06065	DEFDS_RS03400	*
2	2	FHQ18_06070	DEFDS_RS03405	*
2	2	FHQ18_06075	DEFDS_RS03410	*
2	2	FHQ18_12390	DEFDS_RS03415	*
2	2	FHQ18_12385	DEFDS_RS03420	*
2	2	FHQ18_12380	DEFDS_RS03425	*
2	2	FHQ18_12375	DEFDS_RS03430	*
2	2	FHQ18_05990	DEFDS_RS03435	*
2	2	FHQ18_05995	DEFDS_RS03440	*
2	2	FHQ18_06000	DEFDS_RS03445	*
2	2	FHQ18_06005	DEFDS_RS03450	*
2	2	FHQ18_06015	DEFDS_RS03460	*
2	2	FHQ18_06020	DEFDS_RS03465	*
2	2	FHQ18_06025	DEFDS_RS03470	*
2	2	FHQ18_04105	DEFDS_RS03475	*
2	2	FHQ18_04110	DEFDS_RS03480	*
2	2	FHQ18_06110	DEFDS_RS03485	*
2	2	FHQ18_06105	DEFDS_RS03490	*
2	2	FHQ18_10965	DEFDS_RS03500	*
2	2	FHQ18_10970	DEFDS_RS03505	*
2	2	FHQ18_10975	DEFDS_RS03510	*
2	2	FHQ18_10980	DEFDS_RS03515	*
2	2	FHQ18_12035	DEFDS_RS03535	*
2	2	FHQ18_12235	DEFDS_RS03540	*
2	2	FHQ18_03780	DEFDS_RS03575	*
2	3	FHQ18_03785	DEFDS_RS03580,DEFDS_RS04375	*
2	2	FHQ18_03790	DEFDS_RS03585	*
2	2	FHQ18_03805	DEFDS_RS03615	*
2	2	FHQ18_00445	DEFDS_RS03670	*
2	2	FHQ18_06100	DEFDS_RS03700	*
2	2	FHQ18_10660	DEFDS_RS03705	*
2	2	FHQ18_10665	DEFDS_RS03710	*
2	2	FHQ18_00475	DEFDS_RS03720	*
2	2	FHQ18_02895	DEFDS_RS03725	*
2	2	FHQ18_02900	DEFDS_RS03730	*
2	2	FHQ18_02905	DEFDS_RS03735	*
2	2	FHQ18_02910	DEFDS_RS03740	*
2	2	FHQ18_02915	DEFDS_RS03745	*
2	2	FHQ18_02920	DEFDS_RS03750	*
2	2	FHQ18_02925	DEFDS_RS03755	*
2	2	FHQ18_02930	DEFDS_RS03760	*
2	2	FHQ18_02935	DEFDS_RS03765	*
2	2	FHQ18_02940	DEFDS_RS03770	*
2	2	FHQ18_02945	DEFDS_RS03775	*
2	2	FHQ18_02950	DEFDS_RS03780	*
2	2	FHQ18_02955	DEFDS_RS03785	*
2	2	FHQ18_02960	DEFDS_RS03790	*
2	2	FHQ18_02965	DEFDS_RS03795	*
2	2	FHQ18_02970	DEFDS_RS03800	*
2	2	FHQ18_02975	DEFDS_RS03805	*
2	2	FHQ18_02980	DEFDS_RS03810	*
2	2	FHQ18_02985	DEFDS_RS03815	*
2	2	FHQ18_05815	DEFDS_RS03825	*
2	2	FHQ18_04370	DEFDS_RS03830	*
2	2	FHQ18_04375	DEFDS_RS03835	*
2	2	FHQ18_04380	DEFDS_RS03840	*
2	2	FHQ18_10905	DEFDS_RS03845	*
2	2	FHQ18_10900	DEFDS_RS03850	*
2	2	FHQ18_10500	DEFDS_RS03855	*
2	2	FHQ18_10495	DEFDS_RS03860	*
2	2	FHQ18_10490	DEFDS_RS03865	*
2	2	FHQ18_10460	DEFDS_RS03870	*
2	2	FHQ18_10455	DEFDS_RS03875	*
2	2	FHQ18_10450	DEFDS_RS03880	*
2	2	FHQ18_08735	DEFDS_RS03900	*
2	2	FHQ18_10135	DEFDS_RS03905	*
2	2	FHQ18_06575	DEFDS_RS03915	*
2	2	FHQ18_06580	DEFDS_RS03920	*
2	2	FHQ18_06585	DEFDS_RS03925	*
2	2	FHQ18_06590	DEFDS_RS03930	*
2	2	FHQ18_06595	DEFDS_RS03935	*
2	2	FHQ18_08615	DEFDS_RS03940	*
2	2	FHQ18_01010	DEFDS_RS03955	*
2	2	FHQ18_08620	DEFDS_RS03960	*
2	2	FHQ18_08625	DEFDS_RS03965	*
2	2	FHQ18_01990	DEFDS_RS03975	*
2	2	FHQ18_01995	DEFDS_RS03980	*
2	2	FHQ18_02000	DEFDS_RS03985	*
2	2	FHQ18_01015	DEFDS_RS04010	*
2	2	FHQ18_01020	DEFDS_RS04015	*
2	2	FHQ18_01025	DEFDS_RS04020	*
2	2	FHQ18_01030	DEFDS_RS04025	*
2	2	FHQ18_01035	DEFDS_RS04030	*
2	2	FHQ18_01040	DEFDS_RS04035	*
2	2	FHQ18_01045	DEFDS_RS04040	*
2	2	FHQ18_01050	DEFDS_RS04045	*
2	2	FHQ18_01055	DEFDS_RS04050	*
2	2	FHQ18_01060	DEFDS_RS04055	*
2	2	FHQ18_01065	DEFDS_RS04060	*
2	2	FHQ18_01070	DEFDS_RS04065	*
2	2	FHQ18_01075	DEFDS_RS04070	*
2	2	FHQ18_01080	DEFDS_RS04075	*
2	2	FHQ18_01085	DEFDS_RS04080	*
2	2	FHQ18_01090	DEFDS_RS04085	*
2	2	FHQ18_01095	DEFDS_RS04090	*
2	2	FHQ18_06115	DEFDS_RS04095	*
2	2	FHQ18_06120	DEFDS_RS04100	*
2	2	FHQ18_06125	DEFDS_RS04105	*
2	2	FHQ18_06130	DEFDS_RS04110	*
2	2	FHQ18_06135	DEFDS_RS04115	*
2	2	FHQ18_06145	DEFDS_RS04120	*
2	2	FHQ18_06150	DEFDS_RS04125	*
2	2	FHQ18_06155	DEFDS_RS04130	*
2	2	FHQ18_01160	DEFDS_RS04135	*
2	2	FHQ18_01155	DEFDS_RS04140	*
2	2	FHQ18_01150	DEFDS_RS04145	*
2	2	FHQ18_01145	DEFDS_RS04150	*
2	2	FHQ18_01140	DEFDS_RS04155	*
2	2	FHQ18_01135	DEFDS_RS04160	*
2	2	FHQ18_01130	DEFDS_RS04165	*
2	2	FHQ18_01125	DEFDS_RS04170	*
2	2	FHQ18_01120	DEFDS_RS04175	*
2	2	FHQ18_01115	DEFDS_RS04180	*
2	2	FHQ18_01110	DEFDS_RS04190	*
2	2	FHQ18_01105	DEFDS_RS04195	*
2	2	FHQ18_01100	DEFDS_RS04200	*
2	2	FHQ18_06755	DEFDS_RS04210	*
2	2	FHQ18_06760	DEFDS_RS04215	*
2	2	FHQ18_06765	DEFDS_RS04220	*
2	2	FHQ18_06770	DEFDS_RS04225	*
2	2	FHQ18_06775	DEFDS_RS04230	*
2	2	FHQ18_06780	DEFDS_RS04235	*
2	2	FHQ18_01730	DEFDS_RS04240	*
2	2	FHQ18_01725	DEFDS_RS04245	*
2	2	FHQ18_01720	DEFDS_RS04250	*
2	2	FHQ18_01715	DEFDS_RS04260	*
2	2	FHQ18_01705	DEFDS_RS04265	*
2	2	FHQ18_01700	DEFDS_RS04270	*
2	2	FHQ18_02500	DEFDS_RS04275	*
2	2	FHQ18_02495	DEFDS_RS04280	*
2	2	FHQ18_07475	DEFDS_RS04285	*
2	2	FHQ18_07470	DEFDS_RS04290	*
2	2	FHQ18_07465	DEFDS_RS04295	*
2	2	FHQ18_07460	DEFDS_RS04300	*
2	2	FHQ18_07455	DEFDS_RS04305	*
2	2	FHQ18_07450	DEFDS_RS04310	*
2	2	FHQ18_00230	DEFDS_RS04320	*
2	2	FHQ18_00275	DEFDS_RS04325	*
2	2	FHQ18_00245	DEFDS_RS04335	*
2	2	FHQ18_00310	DEFDS_RS04430	*
2	2	FHQ18_09630	DEFDS_RS04440	*
2	2	FHQ18_09570	DEFDS_RS04455	*
2	2	FHQ18_09565	DEFDS_RS04460	*
2	2	FHQ18_09555	DEFDS_RS04465	*
2	2	FHQ18_09560	DEFDS_RS04480	*
2	4	FHQ18_03915,FHQ18_03925,FHQ18_07890	DEFDS_RS04510	*
2	2	FHQ18_00300	DEFDS_RS04515	*
2	2	FHQ18_00305	DEFDS_RS04520	*
2	2	FHQ18_07600	DEFDS_RS04525	*
2	3	FHQ18_07665,FHQ18_07715	DEFDS_RS04540	*
2	2	FHQ18_00365	DEFDS_RS04565	*
2	2	FHQ18_05940	DEFDS_RS04610	*
2	2	FHQ18_05945	DEFDS_RS04615	*
2	2	FHQ18_05950	DEFDS_RS04620	*
2	2	FHQ18_05955	DEFDS_RS04625	*
2	2	FHQ18_05960	DEFDS_RS04630	*
2	2	FHQ18_05965	DEFDS_RS04635	*
2	2	FHQ18_05970	DEFDS_RS04640	*
2	2	FHQ18_05975	DEFDS_RS04645	*
2	2	FHQ18_05980	DEFDS_RS04650	*
2	2	FHQ18_05985	DEFDS_RS04655	*
2	2	FHQ18_10655	DEFDS_RS04690	*
2	2	FHQ18_10650	DEFDS_RS04695	*
2	2	FHQ18_10645	DEFDS_RS04700	*
2	2	FHQ18_10640	DEFDS_RS04705	*
2	2	FHQ18_10635	DEFDS_RS04710	*
2	2	FHQ18_06695	DEFDS_RS04720	*
2	2	FHQ18_06700	DEFDS_RS04725	*
2	2	FHQ18_06705	DEFDS_RS04730	*
2	2	FHQ18_01550	DEFDS_RS04735	*
2	2	FHQ18_01545	DEFDS_RS04740	*
2	2	FHQ18_01540	DEFDS_RS04745	*
2	2	FHQ18_01535	DEFDS_RS04750	*
2	2	FHQ18_01530	DEFDS_RS04755	*
2	2	FHQ18_01525	DEFDS_RS04760	*
2	2	FHQ18_01520	DEFDS_RS04765	*
2	2	FHQ18_01500	DEFDS_RS04785	*
2	2	FHQ18_01495	DEFDS_RS04790	*
2	2	FHQ18_01480	DEFDS_RS04795	*
2	2	FHQ18_01475	DEFDS_RS04800	*
2	2	FHQ18_01470	DEFDS_RS04805	*
2	2	FHQ18_01465	DEFDS_RS04810	*
2	2	FHQ18_01460	DEFDS_RS04815	*
2	2	FHQ18_01455	DEFDS_RS04820	*
2	2	FHQ18_01450	DEFDS_RS04825	*
2	2	FHQ18_01445	DEFDS_RS04830	*
2	2	FHQ18_01440	DEFDS_RS04835	*
2	2	FHQ18_01435	DEFDS_RS04840	*
2	2	FHQ18_01430	DEFDS_RS04845	*
2	2	FHQ18_01420	DEFDS_RS04850	*
2	2	FHQ18_01410	DEFDS_RS04860	*
2	2	FHQ18_01405	DEFDS_RS04865	*
2	2	FHQ18_01400	DEFDS_RS04870	*
2	2	FHQ18_01395	DEFDS_RS04875	*
2	2	FHQ18_01390	DEFDS_RS04880	*
2	2	FHQ18_01385	DEFDS_RS04885	*
2	2	FHQ18_01380	DEFDS_RS04890	*
2	2	FHQ18_01375	DEFDS_RS04895	*
2	2	FHQ18_01370	DEFDS_RS04900	*
2	2	FHQ18_01365	DEFDS_RS04905	*
2	2	FHQ18_01360	DEFDS_RS04910	*
2	2	FHQ18_01355	DEFDS_RS04915	*
2	2	FHQ18_01350	DEFDS_RS04920	*
2	2	FHQ18_01345	DEFDS_RS04925	*
2	2	FHQ18_01340	DEFDS_RS04930	*
2	2	FHQ18_01335	DEFDS_RS04935	*
2	2	FHQ18_01330	DEFDS_RS04940	*
2	2	FHQ18_01325	DEFDS_RS04945	*
2	2	FHQ18_01320	DEFDS_RS04950	*
2	2	FHQ18_01315	DEFDS_RS04955	*
2	2	FHQ18_01310	DEFDS_RS04960	*
2	2	FHQ18_01305	DEFDS_RS04965	*
2	2	FHQ18_01300	DEFDS_RS04970	*
2	2	FHQ18_01295	DEFDS_RS04975	*
2	2	FHQ18_01290	DEFDS_RS04980	*
2	2	FHQ18_01690	DEFDS_RS04985	*
2	2	FHQ18_01685	DEFDS_RS04990	*
2	2	FHQ18_01680	DEFDS_RS04995	*
2	2	FHQ18_01675	DEFDS_RS05000	*
2	2	FHQ18_01670	DEFDS_RS05005	*
2	2	FHQ18_01665	DEFDS_RS05010	*
2	2	FHQ18_01660	DEFDS_RS05015	*
2	2	FHQ18_01655	DEFDS_RS05020	*
2	2	FHQ18_01650	DEFDS_RS05025	*
2	2	FHQ18_01645	DEFDS_RS05030	*
2	2	FHQ18_01640	DEFDS_RS05035	*
2	2	FHQ18_01635	DEFDS_RS05040	*
2	2	FHQ18_01630	DEFDS_RS05045	*
2	2	FHQ18_01625	DEFDS_RS05050	*
2	2	FHQ18_01620	DEFDS_RS05055	*
2	2	FHQ18_01615	DEFDS_RS05060	*
2	2	FHQ18_01610	DEFDS_RS05065	*
2	2	FHQ18_01605	DEFDS_RS05070	*
2	2	FHQ18_01600	DEFDS_RS05075	*
2	2	FHQ18_01595	DEFDS_RS05080	*
2	2	FHQ18_01590	DEFDS_RS05085	*
2	2	FHQ18_01585	DEFDS_RS05090	*
2	2	FHQ18_01580	DEFDS_RS05095	*
2	2	FHQ18_01575	DEFDS_RS05100	*
2	2	FHQ18_06890	DEFDS_RS05105	*
2	2	FHQ18_06895	DEFDS_RS05110	*
2	2	FHQ18_07080	DEFDS_RS05115	*
2	2	FHQ18_07200	DEFDS_RS05120	*
2	2	FHQ18_07205	DEFDS_RS05125	*
2	2	FHQ18_07210	DEFDS_RS05130	*
2	2	FHQ18_07215	DEFDS_RS05135	*
2	2	FHQ18_07220	DEFDS_RS05140	*
2	2	FHQ18_07225	DEFDS_RS05145	*
2	2	FHQ18_07230	DEFDS_RS05150	*
2	2	FHQ18_07235	DEFDS_RS05155	*
2	2	FHQ18_07240	DEFDS_RS05160	*
2	2	FHQ18_07245	DEFDS_RS05165	*
2	2	FHQ18_07250	DEFDS_RS05170	*
2	2	FHQ18_07255	DEFDS_RS05175	*
2	2	FHQ18_07260	DEFDS_RS05180	*
2	2	FHQ18_07265	DEFDS_RS05185	*
2	2	FHQ18_07270	DEFDS_RS05190	*
2	2	FHQ18_07275	DEFDS_RS05195	*
2	2	FHQ18_07280	DEFDS_RS05200	*
2	2	FHQ18_07285	DEFDS_RS05205	*
2	2	FHQ18_07290	DEFDS_RS05210	*
2	2	FHQ18_07295	DEFDS_RS05215	*
2	2	FHQ18_07300	DEFDS_RS05220	*
2	2	FHQ18_07305	DEFDS_RS05225	*
2	2	FHQ18_07310	DEFDS_RS05230	*
2	2	FHQ18_07315	DEFDS_RS05235	*
2	2	FHQ18_07320	DEFDS_RS05240	*
2	2	FHQ18_07325	DEFDS_RS05245	*
2	2	FHQ18_07330	DEFDS_RS05250	*
2	2	FHQ18_07335	DEFDS_RS05255	*
2	2	FHQ18_07340	DEFDS_RS05260	*
2	2	FHQ18_07345	DEFDS_RS05265	*
2	2	FHQ18_07350	DEFDS_RS05270	*
2	2	FHQ18_07355	DEFDS_RS05275	*
2	2	FHQ18_07360	DEFDS_RS05280	*
2	2	FHQ18_07365	DEFDS_RS05285	*
2	2	FHQ18_07370	DEFDS_RS05290	*
2	2	FHQ18_01910	DEFDS_RS05300	*
2	2	FHQ18_01895	DEFDS_RS05310	*
2	2	FHQ18_01890	DEFDS_RS05315	*
2	2	FHQ18_01885	DEFDS_RS05320	*
2	2	FHQ18_01880	DEFDS_RS05325	*
2	2	FHQ18_01870	DEFDS_RS05330	*
2	2	FHQ18_01865	DEFDS_RS05335	*
2	2	FHQ18_01860	DEFDS_RS05340	*
2	2	FHQ18_01855	DEFDS_RS05345	*
2	2	FHQ18_01850	DEFDS_RS05350	*
2	2	FHQ18_01845	DEFDS_RS05355	*
2	2	FHQ18_01840	DEFDS_RS05360	*
2	2	FHQ18_01835	DEFDS_RS05365	*
2	2	FHQ18_01830	DEFDS_RS05370	*
2	2	FHQ18_01000	DEFDS_RS05375	*
2	2	FHQ18_00995	DEFDS_RS05380	*
2	2	FHQ18_00990	DEFDS_RS05385	*
2	2	FHQ18_00985	DEFDS_RS05390	*
2	2	FHQ18_00980	DEFDS_RS05395	*
2	2	FHQ18_00975	DEFDS_RS05400	*
2	2	FHQ18_00965	DEFDS_RS05410	*
2	2	FHQ18_00960	DEFDS_RS05415	*
2	2	FHQ18_00955	DEFDS_RS05420	*
2	2	FHQ18_00950	DEFDS_RS05425	*
2	2	FHQ18_00945	DEFDS_RS05430	*
2	2	FHQ18_00940	DEFDS_RS05435	*
2	2	FHQ18_00935	DEFDS_RS05440	*
2	2	FHQ18_00930	DEFDS_RS05445	*
2	2	FHQ18_00160	DEFDS_RS05450	*
2	2	FHQ18_00155	DEFDS_RS05455	*
2	2	FHQ18_00140	DEFDS_RS05470	*
2	2	FHQ18_00135	DEFDS_RS05475	*
2	2	FHQ18_00130	DEFDS_RS05480	*
2	2	FHQ18_00125	DEFDS_RS05485	*
2	2	FHQ18_00120	DEFDS_RS05490	*
2	2	FHQ18_00115	DEFDS_RS05495	*
2	2	FHQ18_00110	DEFDS_RS05500	*
2	2	FHQ18_00105	DEFDS_RS05505	*
2	2	FHQ18_00100	DEFDS_RS05510	*
2	2	FHQ18_00095	DEFDS_RS05515	*
2	2	FHQ18_00090	DEFDS_RS05520	*
2	2	FHQ18_00080	DEFDS_RS05530	*
2	2	FHQ18_00075	DEFDS_RS05535	*
2	2	FHQ18_00070	DEFDS_RS05540	*
2	2	FHQ18_00065	DEFDS_RS05545	*
2	2	FHQ18_00060	DEFDS_RS05550	*
2	2	FHQ18_00055	DEFDS_RS05555	*
2	2	FHQ18_00050	DEFDS_RS05560	*
2	2	FHQ18_00045	DEFDS_RS05565	*
2	2	FHQ18_00030	DEFDS_RS05580	*
2	2	FHQ18_00025	DEFDS_RS05585	*
2	2	FHQ18_10235	DEFDS_RS05590	*
2	2	FHQ18_10240	DEFDS_RS05595	*
2	2	FHQ18_10245	DEFDS_RS05600	*
2	2	FHQ18_10250	DEFDS_RS05605	*
2	2	FHQ18_10255	DEFDS_RS05610	*
2	2	FHQ18_10260	DEFDS_RS05615	*
2	2	FHQ18_10265	DEFDS_RS05620	*
2	2	FHQ18_10270	DEFDS_RS05625	*
2	2	FHQ18_10275	DEFDS_RS05630	*
2	2	FHQ18_10280	DEFDS_RS05635	*
2	2	FHQ18_10285	DEFDS_RS05640	*
2	2	FHQ18_10295	DEFDS_RS05645	*
2	2	FHQ18_10300	DEFDS_RS05650	*
2	2	FHQ18_10305	DEFDS_RS05655	*
2	2	FHQ18_09845	DEFDS_RS05660	*
2	2	FHQ18_09850	DEFDS_RS05665	*
2	2	FHQ18_09855	DEFDS_RS05670	*
2	2	FHQ18_09860	DEFDS_RS05675	*
2	2	FHQ18_09865	DEFDS_RS05680	*
2	2	FHQ18_09870	DEFDS_RS05685	*
2	2	FHQ18_09880	DEFDS_RS05695	*
2	2	FHQ18_09885	DEFDS_RS05700	*
2	2	FHQ18_09890	DEFDS_RS05705	*
2	2	FHQ18_09770	DEFDS_RS05710	*
2	2	FHQ18_09775	DEFDS_RS05715	*
2	2	FHQ18_09780	DEFDS_RS05720	*
2	2	FHQ18_09785	DEFDS_RS05725	*
2	2	FHQ18_09795	DEFDS_RS05730	*
2	2	FHQ18_09800	DEFDS_RS05735	*
2	2	FHQ18_09805	DEFDS_RS05740	*
2	2	FHQ18_09810	DEFDS_RS05745	*
2	2	FHQ18_09995	DEFDS_RS05755	*
2	2	FHQ18_10000	DEFDS_RS05760	*
2	2	FHQ18_10005	DEFDS_RS05765	*
2	2	FHQ18_10010	DEFDS_RS05770	*
2	2	FHQ18_10015	DEFDS_RS05775	*
2	2	FHQ18_10020	DEFDS_RS05780	*
2	2	FHQ18_10025	DEFDS_RS05795	*
2	2	FHQ18_10035	DEFDS_RS05805	*
2	2	FHQ18_10040	DEFDS_RS05810	*
2	2	FHQ18_10045	DEFDS_RS05815	*
2	2	FHQ18_10050	DEFDS_RS05820	*
2	2	FHQ18_10055	DEFDS_RS05825	*
2	2	FHQ18_10060	DEFDS_RS05830	*
2	2	FHQ18_10065	DEFDS_RS05835	*
2	2	FHQ18_10070	DEFDS_RS05840	*
2	2	FHQ18_10075	DEFDS_RS05845	*
2	2	FHQ18_10080	DEFDS_RS05850	*
2	2	FHQ18_10085	DEFDS_RS05855	*
2	2	FHQ18_10090	DEFDS_RS05860	*
2	2	FHQ18_10095	DEFDS_RS05865	*
2	2	FHQ18_10100	DEFDS_RS05870	*
2	2	FHQ18_00015	DEFDS_RS05880	*
2	2	FHQ18_00010	DEFDS_RS05885	*
2	2	FHQ18_10395	DEFDS_RS05890	*
2	2	FHQ18_10390	DEFDS_RS05895	*
2	2	FHQ18_10385	DEFDS_RS05900	*
2	2	FHQ18_10380	DEFDS_RS05905	*
2	2	FHQ18_10375	DEFDS_RS05910	*
2	2	FHQ18_10370	DEFDS_RS05915	*
2	2	FHQ18_10365	DEFDS_RS05920	*
2	2	FHQ18_10360	DEFDS_RS05925	*
2	2	FHQ18_09815	DEFDS_RS05940	*
2	2	FHQ18_09660	DEFDS_RS05950	*
2	2	FHQ18_09705	DEFDS_RS05965	*
2	2	FHQ18_09700	DEFDS_RS05970	*
2	2	FHQ18_09695	DEFDS_RS05975	*
2	2	FHQ18_09690	DEFDS_RS05980	*
2	2	FHQ18_09685	DEFDS_RS05985	*
2	2	FHQ18_09680	DEFDS_RS05990	*
2	2	FHQ18_09675	DEFDS_RS05995	*
2	2	FHQ18_09670	DEFDS_RS06000	*
2	2	FHQ18_07500	DEFDS_RS06085	*
2	2	FHQ18_07495	DEFDS_RS06090	*
2	2	FHQ18_07490	DEFDS_RS06095	*
2	2	FHQ18_10350	DEFDS_RS06120	*
2	2	FHQ18_10345	DEFDS_RS06125	*
2	2	FHQ18_10340	DEFDS_RS06130	*
2	2	FHQ18_10335	DEFDS_RS06135	*
2	2	FHQ18_10330	DEFDS_RS06140	*
2	2	FHQ18_10320	DEFDS_RS06150	*
2	2	FHQ18_10315	DEFDS_RS06155	*
2	2	FHQ18_10310	DEFDS_RS06160	*
2	2	FHQ18_09840	DEFDS_RS06165	*
2	2	FHQ18_09835	DEFDS_RS06170	*
2	2	FHQ18_09830	DEFDS_RS06175	*
2	2	FHQ18_09825	DEFDS_RS06180	*
2	2	FHQ18_09820	DEFDS_RS06185	*
2	2	FHQ18_00360	DEFDS_RS06190	*
2	2	FHQ18_07445	DEFDS_RS06195	*
2	2	FHQ18_07440	DEFDS_RS06200	*
2	2	FHQ18_07435	DEFDS_RS06205	*
2	2	FHQ18_07430	DEFDS_RS06210	*
2	2	FHQ18_07425	DEFDS_RS06215	*
2	2	FHQ18_10140	DEFDS_RS06225	*
2	2	FHQ18_10145	DEFDS_RS06230	*
2	2	FHQ18_10150	DEFDS_RS06235	*
2	2	FHQ18_10125	DEFDS_RS06240	*
2	2	FHQ18_10120	DEFDS_RS06245	*
2	2	FHQ18_09970	DEFDS_RS06250	*
2	2	FHQ18_09985	DEFDS_RS06255	*
2	2	FHQ18_09975	DEFDS_RS06260	*
2	2	FHQ18_09965	DEFDS_RS06265	*
2	2	FHQ18_09950	DEFDS_RS06270	*
2	2	FHQ18_09945	DEFDS_RS06275	*
2	2	FHQ18_09935	DEFDS_RS06280	*
2	2	FHQ18_09925	DEFDS_RS06290	*
2	2	FHQ18_09920	DEFDS_RS06295	*
2	2	FHQ18_09915	DEFDS_RS06300	*
2	2	FHQ18_09910	DEFDS_RS06305	*
2	2	FHQ18_09905	DEFDS_RS06310	*
2	2	FHQ18_00525	DEFDS_RS06325	*
2	2	FHQ18_00530	DEFDS_RS06330	*
2	2	FHQ18_00485	DEFDS_RS06345	*
2	2	FHQ18_00490	DEFDS_RS06350	*
2	2	FHQ18_00495	DEFDS_RS06355	*
2	2	FHQ18_00500	DEFDS_RS06360	*
2	2	FHQ18_00505	DEFDS_RS06365	*
2	2	FHQ18_00510	DEFDS_RS06370	*
2	2	FHQ18_00515	DEFDS_RS06375	*
2	2	FHQ18_03575	DEFDS_RS06385	*
2	2	FHQ18_03580	DEFDS_RS06390	*
2	2	FHQ18_03605	DEFDS_RS06395	*
2	2	FHQ18_03600	DEFDS_RS06400	*
2	2	FHQ18_03595	DEFDS_RS06405	*
2	2	FHQ18_00520	DEFDS_RS06410	*
2	2	FHQ18_09765	DEFDS_RS06415	*
2	2	FHQ18_09760	DEFDS_RS06420	*
2	2	FHQ18_09755	DEFDS_RS06425	*
2	2	FHQ18_09750	DEFDS_RS06430	*
2	2	FHQ18_09745	DEFDS_RS06435	*
2	2	FHQ18_09740	DEFDS_RS06440	*
2	2	FHQ18_09735	DEFDS_RS06445	*
2	2	FHQ18_09730	DEFDS_RS06450	*
2	2	FHQ18_09720	DEFDS_RS06460	*
2	2	FHQ18_00165	DEFDS_RS06465	*
2	2	FHQ18_00170	DEFDS_RS06470	*
2	2	FHQ18_00175	DEFDS_RS06475	*
2	2	FHQ18_00180	DEFDS_RS06480	*
2	2	FHQ18_00185	DEFDS_RS06485	*
2	2	FHQ18_00195	DEFDS_RS06490	*
2	2	FHQ18_00205	DEFDS_RS06500	*
2	2	FHQ18_00840	DEFDS_RS06505	*
2	2	FHQ18_00845	DEFDS_RS06510	*
2	2	FHQ18_00850	DEFDS_RS06515	*
2	2	FHQ18_00855	DEFDS_RS06520	*
2	2	FHQ18_00860	DEFDS_RS06525	*
2	2	FHQ18_00865	DEFDS_RS06530	*
2	2	FHQ18_00870	DEFDS_RS06535	*
2	2	FHQ18_00875	DEFDS_RS06540	*
2	2	FHQ18_00885	DEFDS_RS06550	*
2	2	FHQ18_00890	DEFDS_RS06555	*
2	2	FHQ18_00895	DEFDS_RS06560	*
2	2	FHQ18_05725	DEFDS_RS06630	*
2	2	FHQ18_04860	DEFDS_RS06635	*
2	2	FHQ18_01875	DEFDS_RS06640	*
2	2	FHQ18_10630	DEFDS_RS06650	*
2	2	FHQ18_06885	DEFDS_RS06675	*
2	2	FHQ18_06880	DEFDS_RS06680	*
2	2	FHQ18_06875	DEFDS_RS06685	*
2	2	FHQ18_06870	DEFDS_RS06690	*
2	2	FHQ18_06865	DEFDS_RS06695	*
2	2	FHQ18_06860	DEFDS_RS06700	*
2	2	FHQ18_06855	DEFDS_RS06705	*
2	2	FHQ18_06850	DEFDS_RS06710	*
2	2	FHQ18_06845	DEFDS_RS06715	*
2	2	FHQ18_06840	DEFDS_RS06720	*
2	2	FHQ18_06835	DEFDS_RS06725	*
2	2	FHQ18_06830	DEFDS_RS06730	*
2	2	FHQ18_06820	DEFDS_RS06740	*
2	2	FHQ18_09505	DEFDS_RS06755	*
2	2	FHQ18_01225	DEFDS_RS06760	*
2	2	FHQ18_01230	DEFDS_RS06765	*
2	2	FHQ18_01235	DEFDS_RS06770	*
2	2	FHQ18_01255	DEFDS_RS06775	*
2	2	FHQ18_01260	DEFDS_RS06780	*
2	2	FHQ18_02260	DEFDS_RS06785	*
2	2	FHQ18_01270	DEFDS_RS06790	*
2	2	FHQ18_01275	DEFDS_RS06795	*
2	2	FHQ18_01280	DEFDS_RS06800	*
2	2	FHQ18_01285	DEFDS_RS06805	*
2	2	FHQ18_10110	DEFDS_RS06810	*
2	2	FHQ18_10230	DEFDS_RS06815	*
2	2	FHQ18_10225	DEFDS_RS06820	*
2	2	FHQ18_10220	DEFDS_RS06825	*
2	2	FHQ18_10215	DEFDS_RS06830	*
2	2	FHQ18_10205	DEFDS_RS06840	*
2	2	FHQ18_10200	DEFDS_RS06845	*
2	2	FHQ18_10195	DEFDS_RS06850	*
2	2	FHQ18_10190	DEFDS_RS06855	*
2	2	FHQ18_10185	DEFDS_RS06860	*
2	2	FHQ18_10180	DEFDS_RS06865	*
2	2	FHQ18_10170	DEFDS_RS06875	*
2	2	FHQ18_10165	DEFDS_RS06880	*
2	2	FHQ18_10160	DEFDS_RS06885	*
2	2	FHQ18_00765	DEFDS_RS06890	*
2	2	FHQ18_00770	DEFDS_RS06895	*
2	2	FHQ18_00775	DEFDS_RS06900	*
2	2	FHQ18_00780	DEFDS_RS06905	*
2	2	FHQ18_00785	DEFDS_RS06910	*
2	2	FHQ18_00790	DEFDS_RS06920	*
2	2	FHQ18_00795	DEFDS_RS06925	*
2	2	FHQ18_00805	DEFDS_RS06935	*
2	2	FHQ18_00810	DEFDS_RS06940	*
2	2	FHQ18_00815	DEFDS_RS06945	*
2	2	FHQ18_00820	DEFDS_RS06950	*
2	2	FHQ18_00825	DEFDS_RS06955	*
2	2	FHQ18_00830	DEFDS_RS06960	*
2	2	FHQ18_01735	DEFDS_RS06970	*
2	2	FHQ18_01740	DEFDS_RS06975	*
2	2	FHQ18_01745	DEFDS_RS06980	*
2	2	FHQ18_01750	DEFDS_RS06985	*
2	2	FHQ18_06810	DEFDS_RS06995	*
2	2	FHQ18_06805	DEFDS_RS07000	*
2	2	FHQ18_06800	DEFDS_RS07005	*
2	2	FHQ18_06795	DEFDS_RS07010	*
2	2	FHQ18_06790	DEFDS_RS07015	*
2	2	FHQ18_06785	DEFDS_RS07020	*
2	2	FHQ18_01695	DEFDS_RS07025	*
2	2	FHQ18_07075	DEFDS_RS07030	*
2	2	FHQ18_07070	DEFDS_RS07035	*
2	2	FHQ18_07065	DEFDS_RS07040	*
2	2	FHQ18_07060	DEFDS_RS07045	*
2	2	FHQ18_07055	DEFDS_RS07050	*
2	2	FHQ18_07050	DEFDS_RS07055	*
2	2	FHQ18_07045	DEFDS_RS07060	*
2	2	FHQ18_07040	DEFDS_RS07065	*
2	2	FHQ18_07035	DEFDS_RS07070	*
2	2	FHQ18_07030	DEFDS_RS07075	*
2	2	FHQ18_07025	DEFDS_RS07080	*
2	2	FHQ18_07020	DEFDS_RS07085	*
2	2	FHQ18_07015	DEFDS_RS07090	*
2	2	FHQ18_07010	DEFDS_RS07095	*
2	2	FHQ18_07005	DEFDS_RS07100	*
2	2	FHQ18_06995	DEFDS_RS07110	*
2	2	FHQ18_06990	DEFDS_RS07115	*
2	2	FHQ18_06975	DEFDS_RS07125	*
2	2	FHQ18_06965	DEFDS_RS07130	*
2	2	FHQ18_06960	DEFDS_RS07135	*
2	2	FHQ18_06955	DEFDS_RS07140	*
2	2	FHQ18_06950	DEFDS_RS07145	*
2	2	FHQ18_06945	DEFDS_RS07150	*
2	2	FHQ18_06940	DEFDS_RS07155	*
2	2	FHQ18_06935	DEFDS_RS07160	*
2	2	FHQ18_07415	DEFDS_RS07165	*
2	2	FHQ18_07410	DEFDS_RS07170	*
2	2	FHQ18_07405	DEFDS_RS07175	*
2	2	FHQ18_07400	DEFDS_RS07180	*
2	2	FHQ18_07395	DEFDS_RS07185	*
2	2	FHQ18_07390	DEFDS_RS07190	*
2	2	FHQ18_07385	DEFDS_RS07195	*
2	2	FHQ18_07380	DEFDS_RS07200	*
2	2	FHQ18_07375	DEFDS_RS07205	*
2	2	FHQ18_07195	DEFDS_RS07210	*
2	2	FHQ18_07190	DEFDS_RS07215	*
2	2	FHQ18_07185	DEFDS_RS07220	*
2	2	FHQ18_07180	DEFDS_RS07225	*
2	2	FHQ18_07175	DEFDS_RS07235	*
2	2	FHQ18_07170	DEFDS_RS07240	*
2	2	FHQ18_12435	DEFDS_RS07245	*
2	2	FHQ18_06240	DEFDS_RS07250	*
2	2	FHQ18_07165	DEFDS_RS07260	*
2	2	FHQ18_07160	DEFDS_RS07265	*
2	2	FHQ18_07155	DEFDS_RS07270	*
2	2	FHQ18_07150	DEFDS_RS07275	*
2	2	FHQ18_00460	DEFDS_RS07280	*
2	2	FHQ18_00465	DEFDS_RS07285	*
2	2	FHQ18_07140	DEFDS_RS07300	*
2	2	FHQ18_07135	DEFDS_RS07305	*
2	2	FHQ18_07130	DEFDS_RS07310	*
2	2	FHQ18_07125	DEFDS_RS07315	*
2	2	FHQ18_07120	DEFDS_RS07320	*
2	2	FHQ18_07110	DEFDS_RS07330	*
2	2	FHQ18_07105	DEFDS_RS07335	*
2	2	FHQ18_07100	DEFDS_RS07340	*
2	2	FHQ18_07095	DEFDS_RS07345	*
2	2	FHQ18_07090	DEFDS_RS07350	*
2	2	FHQ18_07085	DEFDS_RS07355	*
2	2	FHQ18_00535	DEFDS_RS07360	*
2	2	FHQ18_00540	DEFDS_RS07365	*
2	2	FHQ18_00545	DEFDS_RS07370	*
2	2	FHQ18_00550	DEFDS_RS07375	*
2	2	FHQ18_00555	DEFDS_RS07380	*
2	2	FHQ18_00560	DEFDS_RS07385	*
2	2	FHQ18_00565	DEFDS_RS07395	*
2	2	FHQ18_00615	DEFDS_RS07405	*
2	2	FHQ18_00620	DEFDS_RS07410	*
2	2	FHQ18_00625	DEFDS_RS07415	*
2	2	FHQ18_00630	DEFDS_RS07420	*
2	2	FHQ18_00635	DEFDS_RS07425	*
2	2	FHQ18_00640	DEFDS_RS07430	*
2	2	FHQ18_00645	DEFDS_RS07435	*
2	2	FHQ18_00650	DEFDS_RS07440	*
2	2	FHQ18_00655	DEFDS_RS07445	*
2	2	FHQ18_00660	DEFDS_RS07450	*
2	2	FHQ18_00665	DEFDS_RS07455	*
2	2	FHQ18_00670	DEFDS_RS07460	*
2	2	FHQ18_00675	DEFDS_RS07465	*
2	2	FHQ18_00685	DEFDS_RS07475	*
2	2	FHQ18_00690	DEFDS_RS07480	*
2	2	FHQ18_00695	DEFDS_RS07485	*
2	2	FHQ18_00700	DEFDS_RS07490	*
2	2	FHQ18_00705	DEFDS_RS07495	*
2	2	FHQ18_00710	DEFDS_RS07500	*
2	2	FHQ18_00730	DEFDS_RS07515	*
2	2	FHQ18_00735	DEFDS_RS07520	*
2	2	FHQ18_00740	DEFDS_RS07525	*
2	2	FHQ18_00745	DEFDS_RS07530	*
2	2	FHQ18_00755	DEFDS_RS07540	*
2	2	FHQ18_00760	DEFDS_RS07545	*
2	2	FHQ18_10610	DEFDS_RS07550	*
2	2	FHQ18_10615	DEFDS_RS07555	*
2	2	FHQ18_10620	DEFDS_RS07560	*
2	2	FHQ18_10625	DEFDS_RS07565	*
2	2	FHQ18_03065	DEFDS_RS07570	*
2	2	FHQ18_06205	DEFDS_RS07575	*
2	2	FHQ18_06210	DEFDS_RS07580	*
2	2	FHQ18_06215	DEFDS_RS07585	*
2	2	FHQ18_06690	DEFDS_RS07590	*
2	2	FHQ18_06685	DEFDS_RS07595	*
2	2	FHQ18_06680	DEFDS_RS07600	*
2	2	FHQ18_06675	DEFDS_RS07605	*
2	2	FHQ18_06670	DEFDS_RS07610	*
2	2	FHQ18_06665	DEFDS_RS07615	*
2	2	FHQ18_06660	DEFDS_RS07620	*
2	2	FHQ18_06655	DEFDS_RS07625	*
2	2	FHQ18_06640	DEFDS_RS07640	*
2	2	FHQ18_06635	DEFDS_RS07645	*
2	2	FHQ18_06630	DEFDS_RS07650	*
2	2	FHQ18_06625	DEFDS_RS07655	*
2	2	FHQ18_06620	DEFDS_RS07660	*
2	2	FHQ18_06615	DEFDS_RS07665	*
2	2	FHQ18_06605	DEFDS_RS07675	*
2	2	FHQ18_06600	DEFDS_RS07680	*
2	2	FHQ18_06080	DEFDS_RS07685	*
2	2	FHQ18_06085	DEFDS_RS07690	*
2	2	FHQ18_06090	DEFDS_RS07695	*
2	2	FHQ18_06095	DEFDS_RS07700	*
2	2	FHQ18_06220	DEFDS_RS07705	*
2	2	FHQ18_06225	DEFDS_RS07710	*
2	2	FHQ18_06230	DEFDS_RS07715	*
2	2	FHQ18_06235	DEFDS_RS07720	*
2	2	FHQ18_06245	DEFDS_RS07725	*
2	2	FHQ18_06250	DEFDS_RS07730	*
2	2	FHQ18_06255	DEFDS_RS07735	*
2	2	FHQ18_06260	DEFDS_RS07740	*
2	2	FHQ18_06265	DEFDS_RS07745	*
2	2	FHQ18_06270	DEFDS_RS07750	*
2	2	FHQ18_06275	DEFDS_RS07755	*
2	2	FHQ18_05810	DEFDS_RS07760	*
2	2	FHQ18_06185	DEFDS_RS07770	*
2	2	FHQ18_06180	DEFDS_RS07775	*
2	2	FHQ18_06175	DEFDS_RS07780	*
2	2	FHQ18_06170	DEFDS_RS07785	*
2	2	FHQ18_06160	DEFDS_RS07795	*
2	2	FHQ18_01165	DEFDS_RS07800	*
2	2	FHQ18_01170	DEFDS_RS07805	*
2	2	FHQ18_01175	DEFDS_RS07810	*
2	2	FHQ18_01920	DEFDS_RS07815	*
2	2	FHQ18_01925	DEFDS_RS07820	*
2	2	FHQ18_01930	DEFDS_RS07825	*
2	2	FHQ18_01935	DEFDS_RS07830	*
2	2	FHQ18_01940	DEFDS_RS07835	*
2	2	FHQ18_01945	DEFDS_RS07840	*
2	2	FHQ18_01950	DEFDS_RS07845	*
2	2	FHQ18_01955	DEFDS_RS07850	*
2	2	FHQ18_01960	DEFDS_RS07855	*
2	2	FHQ18_01965	DEFDS_RS07860	*
2	2	FHQ18_01970	DEFDS_RS07865	*
2	2	FHQ18_01975	DEFDS_RS07870	*
2	2	FHQ18_01980	DEFDS_RS07875	*
2	2	FHQ18_01985	DEFDS_RS07880	*
2	2	FHQ18_10910	DEFDS_RS07885	*
2	2	FHQ18_10915	DEFDS_RS07890	*
2	2	FHQ18_10930	DEFDS_RS07895	*
2	3	FHQ18_08480,FHQ18_10935	DEFDS_RS07900	*
2	2	FHQ18_10945	DEFDS_RS07910	*
2	2	FHQ18_10955	DEFDS_RS07920	*
2	2	FHQ18_12440	DEFDS_RS07925	*
2	2	FHQ18_12445	DEFDS_RS07930	*
2	2	FHQ18_12450	DEFDS_RS07935	*
2	2	FHQ18_12455	DEFDS_RS07940	*
2	2	FHQ18_12460	DEFDS_RS07945	*
2	2	FHQ18_12465	DEFDS_RS07950	*
2	2	FHQ18_06715	DEFDS_RS07955	*
2	2	FHQ18_06720	DEFDS_RS07960	*
2	2	FHQ18_06725	DEFDS_RS07965	*
2	2	FHQ18_06730	DEFDS_RS07970	*
2	2	FHQ18_06735	DEFDS_RS07975	*
2	2	FHQ18_06740	DEFDS_RS07980	*
2	2	FHQ18_06745	DEFDS_RS07985	*
2	2	FHQ18_06750	DEFDS_RS07990	*
2	2	FHQ18_01780	DEFDS_RS07995	*
2	2	FHQ18_01775	DEFDS_RS08000	*
2	2	FHQ18_01770	DEFDS_RS08005	*
2	2	FHQ18_01765	DEFDS_RS08010	*
2	2	FHQ18_01570	DEFDS_RS08015	*
2	2	FHQ18_01565	DEFDS_RS08020	*
2	2	FHQ18_01560	DEFDS_RS08025	*
2	2	FHQ18_01555	DEFDS_RS08030	*
2	2	FHQ18_02005	DEFDS_RS08035	*
2	2	FHQ18_02010	DEFDS_RS08040	*
2	2	FHQ18_12475	DEFDS_RS08050	*
2	2	FHQ18_12480	DEFDS_RS08055	*
2	2	FHQ18_12485	DEFDS_RS08060	*
2	2	FHQ18_12490	DEFDS_RS08065	*
2	2	FHQ18_12495	DEFDS_RS08070	*
2	2	FHQ18_12500	DEFDS_RS08075	*
2	2	FHQ18_12505	DEFDS_RS08080	*
2	2	FHQ18_12510	DEFDS_RS08085	*
2	2	FHQ18_12515	DEFDS_RS08090	*
2	2	FHQ18_01785	DEFDS_RS08095	*
2	2	FHQ18_01795	DEFDS_RS08100	*
2	2	FHQ18_01800	DEFDS_RS08105	*
2	2	FHQ18_01805	DEFDS_RS08115	*
2	2	FHQ18_01810	DEFDS_RS08120	*
2	2	FHQ18_01815	DEFDS_RS08125	*
2	2	FHQ18_11240	DEFDS_RS08130	*
2	2	FHQ18_12415	DEFDS_RS08135	*
2	2	FHQ18_12420	DEFDS_RS08140	*
2	2	FHQ18_10600	DEFDS_RS08145	*
2	2	FHQ18_10605	DEFDS_RS08150	*
2	2	FHQ18_10425	DEFDS_RS08155	*
2	2	FHQ18_10430	DEFDS_RS08160	*
2	2	FHQ18_10435	DEFDS_RS08165	*
2	2	FHQ18_10440	DEFDS_RS08170	*
2	2	FHQ18_06040	DEFDS_RS08175	*
2	2	FHQ18_06035	DEFDS_RS08180	*
2	2	FHQ18_06030	DEFDS_RS08185	*
2	2	FHQ18_02045	DEFDS_RS08190	*
2	2	FHQ18_02050	DEFDS_RS08195	*
2	2	FHQ18_12470	DEFDS_RS08205	*
2	2	FHQ18_08840	DEFDS_RS08210	*
2	2	FHQ18_08835	DEFDS_RS08215	*
2	2	FHQ18_08830	DEFDS_RS08220	*
2	2	FHQ18_08815	DEFDS_RS08225	*
2	2	FHQ18_00450	DEFDS_RS08235	*
2	2	FHQ18_04120	DEFDS_RS08240	*
2	2	FHQ18_04125	DEFDS_RS08245	*
2	2	FHQ18_04130	DEFDS_RS08250	*
2	2	FHQ18_04135	DEFDS_RS08255	*
2	2	FHQ18_04140	DEFDS_RS08260	*
2	2	FHQ18_04145	DEFDS_RS08265	*
2	2	FHQ18_04150	DEFDS_RS08270	*
2	2	FHQ18_04155	DEFDS_RS08275	*
2	2	FHQ18_04160	DEFDS_RS08280	*
2	2	FHQ18_04170	DEFDS_RS08290	*
2	2	FHQ18_04175	DEFDS_RS08295	*
2	2	FHQ18_04185	DEFDS_RS08300	*
2	2	FHQ18_04190	DEFDS_RS08305	*
2	2	FHQ18_04205	DEFDS_RS08315	*
2	2	FHQ18_04210	DEFDS_RS08320	*
2	2	FHQ18_10880	DEFDS_RS08325	*
2	2	FHQ18_10885	DEFDS_RS08330	*
2	2	FHQ18_06335	DEFDS_RS08335	*
2	2	FHQ18_06330	DEFDS_RS08340	*
2	2	FHQ18_06325	DEFDS_RS08345	*
2	2	FHQ18_06320	DEFDS_RS08350	*
2	2	FHQ18_06315	DEFDS_RS08355	*
2	2	FHQ18_06310	DEFDS_RS08360	*
2	2	FHQ18_06305	DEFDS_RS08365	*
2	2	FHQ18_06300	DEFDS_RS08370	*
2	2	FHQ18_06295	DEFDS_RS08375	*
2	2	FHQ18_06290	DEFDS_RS08380	*
2	2	FHQ18_06285	DEFDS_RS08385	*
2	2	FHQ18_06280	DEFDS_RS08390	*
2	2	FHQ18_12395	DEFDS_RS08395	*
2	2	FHQ18_12400	DEFDS_RS08400	*
2	2	FHQ18_12405	DEFDS_RS08405	*
2	2	FHQ18_04115	DEFDS_RS08410	*
2	2	FHQ18_11945	DEFDS_RS08415	*
2	2	FHQ18_11950	DEFDS_RS08420	*
2	2	FHQ18_11955	DEFDS_RS08425	*
2	2	FHQ18_11960	DEFDS_RS08430	*
2	2	FHQ18_11965	DEFDS_RS08435	*
2	2	FHQ18_11970	DEFDS_RS08440	*
2	2	FHQ18_11975	DEFDS_RS08445	*
2	2	FHQ18_11980	DEFDS_RS08450	*
2	2	FHQ18_11940	DEFDS_RS08455	*
2	2	FHQ18_01820	DEFDS_RS08460	*
2	2	FHQ18_10795	DEFDS_RS08465	*
2	2	FHQ18_10800	DEFDS_RS08470	*
2	2	FHQ18_10805	DEFDS_RS08475	*
2	2	FHQ18_10810	DEFDS_RS08480	*
2	2	FHQ18_10815	DEFDS_RS08485	*
2	2	FHQ18_10820	DEFDS_RS08490	*
2	2	FHQ18_10825	DEFDS_RS08495	*
2	2	FHQ18_10830	DEFDS_RS08500	*
2	2	FHQ18_10835	DEFDS_RS08505	*
2	2	FHQ18_10840	DEFDS_RS08510	*
2	2	FHQ18_10845	DEFDS_RS08515	*
2	2	FHQ18_10850	DEFDS_RS08520	*
2	2	FHQ18_10855	DEFDS_RS08525	*
2	2	FHQ18_10860	DEFDS_RS08530	*
2	2	FHQ18_10865	DEFDS_RS08535	*
2	2	FHQ18_10870	DEFDS_RS08540	*
2	2	FHQ18_04385	DEFDS_RS08550	*
2	2	FHQ18_04400	DEFDS_RS08565	*
2	2	FHQ18_04405	DEFDS_RS08570	*
2	2	FHQ18_04410	DEFDS_RS08575	*
2	2	FHQ18_04420	DEFDS_RS08585	*
2	2	FHQ18_04425	DEFDS_RS08590	*
2	2	FHQ18_04430	DEFDS_RS08595	*
2	2	FHQ18_04435	DEFDS_RS08600	*
2	2	FHQ18_04440	DEFDS_RS08605	*
2	2	FHQ18_04445	DEFDS_RS08610	*
2	2	FHQ18_04450	DEFDS_RS08615	*
2	2	FHQ18_04455	DEFDS_RS08620	*
2	2	FHQ18_04460	DEFDS_RS08625	*
2	2	FHQ18_04465	DEFDS_RS08630	*
2	2	FHQ18_04470	DEFDS_RS08635	*
2	2	FHQ18_04475	DEFDS_RS08640	*
2	2	FHQ18_04480	DEFDS_RS08645	*
2	2	FHQ18_04485	DEFDS_RS08650	*
2	2	FHQ18_04490	DEFDS_RS08655	*
2	2	FHQ18_04495	DEFDS_RS08660	*
2	2	FHQ18_04500	DEFDS_RS08665	*
2	2	FHQ18_04505	DEFDS_RS08670	*
2	2	FHQ18_04510	DEFDS_RS08675	*
2	2	FHQ18_04515	DEFDS_RS08680	*
2	2	FHQ18_04520	DEFDS_RS08685	*
2	2	FHQ18_04525	DEFDS_RS08690	*
2	2	FHQ18_04530	DEFDS_RS08700	*
2	2	FHQ18_04535	DEFDS_RS08705	*
2	2	FHQ18_04540	DEFDS_RS08710	*
2	2	FHQ18_04550	DEFDS_RS08715	*
2	2	FHQ18_04555	DEFDS_RS08720	*
2	2	FHQ18_04560	DEFDS_RS08725	*
2	2	FHQ18_04565	DEFDS_RS08730	*
2	2	FHQ18_04570	DEFDS_RS08735	*
2	2	FHQ18_04575	DEFDS_RS08740	*
2	2	FHQ18_04580	DEFDS_RS08745	*
2	2	FHQ18_04585	DEFDS_RS08750	*
2	2	FHQ18_04595	DEFDS_RS08755	*
2	2	FHQ18_04600	DEFDS_RS08760	*
2	2	FHQ18_04605	DEFDS_RS08765	*
2	2	FHQ18_04610	DEFDS_RS08770	*
2	2	FHQ18_04615	DEFDS_RS08775	*
2	2	FHQ18_04620	DEFDS_RS08780	*
2	2	FHQ18_04625	DEFDS_RS08785	*
2	2	FHQ18_04630	DEFDS_RS08790	*
2	2	FHQ18_04635	DEFDS_RS08795	*
2	2	FHQ18_04640	DEFDS_RS08800	*
2	2	FHQ18_04645	DEFDS_RS08805	*
2	2	FHQ18_04650	DEFDS_RS08810	*
2	2	FHQ18_04655	DEFDS_RS08815	*
2	2	FHQ18_04660	DEFDS_RS08820	*
2	2	FHQ18_04665	DEFDS_RS08825	*
2	2	FHQ18_04670	DEFDS_RS08830	*
2	2	FHQ18_04675	DEFDS_RS08835	*
2	2	FHQ18_04680	DEFDS_RS08840	*
2	2	FHQ18_04685	DEFDS_RS08845	*
2	2	FHQ18_04690	DEFDS_RS08850	*
2	2	FHQ18_04695	DEFDS_RS08855	*
2	2	FHQ18_04700	DEFDS_RS08860	*
2	2	FHQ18_04705	DEFDS_RS08865	*
2	2	FHQ18_04710	DEFDS_RS08870	*
2	2	FHQ18_04715	DEFDS_RS08875	*
2	2	FHQ18_04720	DEFDS_RS08880	*
2	2	FHQ18_04725	DEFDS_RS08885	*
2	2	FHQ18_04730	DEFDS_RS08890	*
2	2	FHQ18_04735	DEFDS_RS08895	*
2	2	FHQ18_04740	DEFDS_RS08900	*
2	2	FHQ18_04745	DEFDS_RS08905	*
2	2	FHQ18_04750	DEFDS_RS08910	*
2	2	FHQ18_04755	DEFDS_RS08915	*
2	4	FHQ18_04760,FHQ18_04830	DEFDS_RS08920,DEFDS_RS08990	*
2	2	FHQ18_04765	DEFDS_RS08925	*
2	2	FHQ18_04770	DEFDS_RS08930	*
2	2	FHQ18_04775	DEFDS_RS08935	*
2	2	FHQ18_04780	DEFDS_RS08940	*
2	2	FHQ18_04785	DEFDS_RS08945	*
2	2	FHQ18_04790	DEFDS_RS08950	*
2	2	FHQ18_04795	DEFDS_RS08955	*
2	2	FHQ18_04800	DEFDS_RS08960	*
2	2	FHQ18_04805	DEFDS_RS08965	*
2	2	FHQ18_04810	DEFDS_RS08970	*
2	2	FHQ18_04815	DEFDS_RS08975	*
2	2	FHQ18_04825	DEFDS_RS08985	*
2	2	FHQ18_04855	DEFDS_RS09015	*
2	2	FHQ18_04870	DEFDS_RS09020	*
2	2	FHQ18_04875	DEFDS_RS09025	*
2	2	FHQ18_08995	DEFDS_RS09035	*
2	2	FHQ18_04880	DEFDS_RS09040	*
2	2	FHQ18_04005	DEFDS_RS09045	*
2	2	FHQ18_04015	DEFDS_RS09065	*
2	2	FHQ18_04020	DEFDS_RS09070	*
2	2	FHQ18_04030	DEFDS_RS09085	*
2	2	FHQ18_04040	DEFDS_RS09095	*
2	2	FHQ18_04045	DEFDS_RS09100	*
2	2	FHQ18_04050	DEFDS_RS09105	*
2	2	FHQ18_04055	DEFDS_RS09110	*
2	2	FHQ18_04060	DEFDS_RS09115	*
2	2	FHQ18_04065	DEFDS_RS09120	*
2	2	FHQ18_04070	DEFDS_RS09125	*
2	2	FHQ18_04075	DEFDS_RS09130	*
2	2	FHQ18_04080	DEFDS_RS09135	*
2	2	FHQ18_04085	DEFDS_RS09140	*
2	2	FHQ18_04090	DEFDS_RS09145	*
2	2	FHQ18_04095	DEFDS_RS09150	*
2	2	FHQ18_04100	DEFDS_RS09155	*
2	2	FHQ18_08730	DEFDS_RS09160	*
2	2	FHQ18_08725	DEFDS_RS09165	*
2	2	FHQ18_08720	DEFDS_RS09170	*
2	2	FHQ18_08715	DEFDS_RS09175	*
2	2	FHQ18_08710	DEFDS_RS09180	*
2	2	FHQ18_08705	DEFDS_RS09185	*
2	2	FHQ18_08700	DEFDS_RS09190	*
2	2	FHQ18_08695	DEFDS_RS09195	*
2	2	FHQ18_08690	DEFDS_RS09200	*
2	2	FHQ18_04195	DEFDS_RS09205	*
2	2	FHQ18_05505	DEFDS_RS09215	*
2	2	FHQ18_03545	DEFDS_RS09220	*
2	2	FHQ18_03540	DEFDS_RS09225	*
2	2	FHQ18_03535	DEFDS_RS09230	*
2	2	FHQ18_03530	DEFDS_RS09235	*
2	2	FHQ18_03525	DEFDS_RS09240	*
2	2	FHQ18_03520	DEFDS_RS09245	*
2	2	FHQ18_03515	DEFDS_RS09250	*
2	2	FHQ18_03510	DEFDS_RS09255	*
2	2	FHQ18_03505	DEFDS_RS09260	*
2	2	FHQ18_03500	DEFDS_RS09265	*
2	2	FHQ18_03490	DEFDS_RS09275	*
2	2	FHQ18_03480	DEFDS_RS09280	*
2	2	FHQ18_03475	DEFDS_RS09285	*
2	2	FHQ18_03470	DEFDS_RS09290	*
2	2	FHQ18_03465	DEFDS_RS09295	*
2	2	FHQ18_03460	DEFDS_RS09300	*
2	2	FHQ18_05435	DEFDS_RS09305	*
2	2	FHQ18_05430	DEFDS_RS09310	*
2	2	FHQ18_05425	DEFDS_RS09315	*
2	2	FHQ18_05415	DEFDS_RS09320	*
2	2	FHQ18_05410	DEFDS_RS09325	*
2	2	FHQ18_05405	DEFDS_RS09330	*
2	2	FHQ18_05400	DEFDS_RS09335	*
2	2	FHQ18_01710	DEFDS_RS09340	*
2	2	FHQ18_05840	DEFDS_RS09360	*
2	2	FHQ18_05835	DEFDS_RS09365	*
2	2	FHQ18_05830	DEFDS_RS09370	*
2	2	FHQ18_05825	DEFDS_RS09375	*
2	2	FHQ18_05820	DEFDS_RS09380	*
2	2	FHQ18_08035	DEFDS_RS09385	*
2	2	FHQ18_08040	DEFDS_RS09390	*
2	2	FHQ18_08045	DEFDS_RS09395	*
2	2	FHQ18_08050	DEFDS_RS09400	*
2	2	FHQ18_08055	DEFDS_RS09405	*
2	2	FHQ18_03905	DEFDS_RS09410	*
2	2	FHQ18_03900	DEFDS_RS09415	*
2	2	FHQ18_03895	DEFDS_RS09420	*
2	2	FHQ18_03890	DEFDS_RS09425	*
2	2	FHQ18_03885	DEFDS_RS09430	*
2	2	FHQ18_03455	DEFDS_RS09435	*
2	2	FHQ18_03450	DEFDS_RS09440	*
2	2	FHQ18_03445	DEFDS_RS09445	*
2	2	FHQ18_03440	DEFDS_RS09450	*
2	2	FHQ18_11355	DEFDS_RS09460	*
2	2	FHQ18_12265	DEFDS_RS09475	*
2	2	FHQ18_04885	DEFDS_RS09500	*
2	2	FHQ18_04890	DEFDS_RS09505	*
2	2	FHQ18_04895	DEFDS_RS09510	*
2	2	FHQ18_04900	DEFDS_RS09515	*
2	2	FHQ18_04905	DEFDS_RS09520	*
2	2	FHQ18_04910	DEFDS_RS09525	*
2	2	FHQ18_04915	DEFDS_RS09530	*
2	2	FHQ18_04920	DEFDS_RS09535	*
2	2	FHQ18_04925	DEFDS_RS09540	*
2	2	FHQ18_04930	DEFDS_RS09545	*
2	2	FHQ18_04935	DEFDS_RS09550	*
2	2	FHQ18_04940	DEFDS_RS09555	*
2	2	FHQ18_04945	DEFDS_RS09560	*
2	2	FHQ18_04950	DEFDS_RS09565	*
2	2	FHQ18_04955	DEFDS_RS09570	*
2	2	FHQ18_05565	DEFDS_RS09585	*
2	2	FHQ18_05570	DEFDS_RS09590	*
2	2	FHQ18_05575	DEFDS_RS09595	*
2	2	FHQ18_05580	DEFDS_RS09600	*
2	2	FHQ18_05745	DEFDS_RS09605	*
2	2	FHQ18_05740	DEFDS_RS09610	*
2	2	FHQ18_05735	DEFDS_RS09615	*
2	2	FHQ18_03570	DEFDS_RS09620	*
2	2	FHQ18_03565	DEFDS_RS09625	*
2	2	FHQ18_03560	DEFDS_RS09630	*
2	2	FHQ18_03555	DEFDS_RS09635	*
2	2	FHQ18_00220	DEFDS_RS09650	*
2	2	FHQ18_12300	DEFDS_RS09685	*
2	2	FHQ18_12050	DEFDS_RS09690	*
2	2	FHQ18_12315	DEFDS_RS09695	*
2	2	FHQ18_12320	DEFDS_RS09700	*
2	2	FHQ18_12325	DEFDS_RS09705	*
2	2	FHQ18_12330	DEFDS_RS09710	*
2	2	FHQ18_12335	DEFDS_RS09715	*
2	2	FHQ18_12340	DEFDS_RS09720	*
2	2	FHQ18_12345	DEFDS_RS09725	*
2	2	FHQ18_12350	DEFDS_RS09730	*
2	2	FHQ18_12355	DEFDS_RS09735	*
2	2	FHQ18_12365	DEFDS_RS09740	*
2	2	FHQ18_12370	DEFDS_RS09745	*
2	2	FHQ18_08225	DEFDS_RS09750	*
2	2	FHQ18_05295	DEFDS_RS09755	*
2	2	FHQ18_05290	DEFDS_RS09760	*
2	2	FHQ18_05285	DEFDS_RS09765	*
2	2	FHQ18_05280	DEFDS_RS09770	*
2	2	FHQ18_05245	DEFDS_RS09775	*
2	2	FHQ18_05240	DEFDS_RS09780	*
2	2	FHQ18_05235	DEFDS_RS09785	*
2	2	FHQ18_05230	DEFDS_RS09790	*
2	2	FHQ18_05225	DEFDS_RS09795	*
2	2	FHQ18_05215	DEFDS_RS09800	*
2	2	FHQ18_05210	DEFDS_RS09805	*
2	2	FHQ18_05205	DEFDS_RS09810	*
2	2	FHQ18_05200	DEFDS_RS09815	*
2	2	FHQ18_05195	DEFDS_RS09820	*
2	2	FHQ18_05720	DEFDS_RS09825	*
2	2	FHQ18_05710	DEFDS_RS09835	*
2	2	FHQ18_05705	DEFDS_RS09840	*
2	2	FHQ18_05700	DEFDS_RS09845	*
2	2	FHQ18_05695	DEFDS_RS09850	*
2	2	FHQ18_05690	DEFDS_RS09855	*
2	2	FHQ18_05685	DEFDS_RS09860	*
2	2	FHQ18_05680	DEFDS_RS09865	*
2	2	FHQ18_05675	DEFDS_RS09870	*
2	2	FHQ18_05670	DEFDS_RS09875	*
2	2	FHQ18_05665	DEFDS_RS09880	*
2	2	FHQ18_05660	DEFDS_RS09885	*
2	2	FHQ18_05655	DEFDS_RS09890	*
2	2	FHQ18_05650	DEFDS_RS09895	*
2	2	FHQ18_05645	DEFDS_RS09900	*
2	2	FHQ18_05640	DEFDS_RS09905	*
2	2	FHQ18_05635	DEFDS_RS09910	*
2	2	FHQ18_08220	DEFDS_RS09915	*
2	2	FHQ18_08215	DEFDS_RS09920	*
2	2	FHQ18_08210	DEFDS_RS09925	*
2	2	FHQ18_08205	DEFDS_RS09930	*
2	2	FHQ18_08200	DEFDS_RS09935	*
2	2	FHQ18_08195	DEFDS_RS09940	*
2	2	FHQ18_08185	DEFDS_RS09950	*
2	2	FHQ18_08180	DEFDS_RS09955	*
2	2	FHQ18_08175	DEFDS_RS09960	*
2	2	FHQ18_08170	DEFDS_RS09965	*
2	2	FHQ18_08165	DEFDS_RS09970	*
2	2	FHQ18_08160	DEFDS_RS09975	*
2	2	FHQ18_08155	DEFDS_RS09980	*
2	2	FHQ18_08150	DEFDS_RS09985	*
2	2	FHQ18_08145	DEFDS_RS09990	*
2	2	FHQ18_08140	DEFDS_RS09995	*
2	2	FHQ18_08135	DEFDS_RS10000	*
2	2	FHQ18_08130	DEFDS_RS10005	*
2	2	FHQ18_08125	DEFDS_RS10010	*
2	2	FHQ18_08120	DEFDS_RS10015	*
2	2	FHQ18_08115	DEFDS_RS10020	*
2	2	FHQ18_08110	DEFDS_RS10025	*
2	2	FHQ18_08105	DEFDS_RS10030	*
2	2	FHQ18_08100	DEFDS_RS10035	*
2	2	FHQ18_08095	DEFDS_RS10040	*
2	2	FHQ18_08090	DEFDS_RS10045	*
2	2	FHQ18_08085	DEFDS_RS10050	*
2	2	FHQ18_08080	DEFDS_RS10055	*
2	2	FHQ18_08075	DEFDS_RS10060	*
2	2	FHQ18_08070	DEFDS_RS10065	*
2	2	FHQ18_08065	DEFDS_RS10070	*
2	2	FHQ18_08060	DEFDS_RS10075	*
2	2	FHQ18_03005	DEFDS_RS10085	*
2	2	FHQ18_03010	DEFDS_RS10090	*
2	2	FHQ18_03015	DEFDS_RS10095	*
2	2	FHQ18_03020	DEFDS_RS10100	*
2	2	FHQ18_03025	DEFDS_RS10105	*
2	2	FHQ18_03030	DEFDS_RS10110	*
2	2	FHQ18_03175	DEFDS_RS10115	*
2	2	FHQ18_03170	DEFDS_RS10120	*
2	2	FHQ18_03165	DEFDS_RS10125	*
2	2	FHQ18_03160	DEFDS_RS10130	*
2	2	FHQ18_03155	DEFDS_RS10135	*
2	2	FHQ18_03150	DEFDS_RS10140	*
2	2	FHQ18_03145	DEFDS_RS10145	*
2	2	FHQ18_03140	DEFDS_RS10150	*
2	2	FHQ18_03615	DEFDS_RS10155	*
2	2	FHQ18_03620	DEFDS_RS10160	*
2	2	FHQ18_03625	DEFDS_RS10165	*
2	2	FHQ18_02735	DEFDS_RS10170	*
2	2	FHQ18_02205	DEFDS_RS10175	*
2	2	FHQ18_07705	DEFDS_RS10180	*
2	2	FHQ18_07700	DEFDS_RS10185	*
2	2	FHQ18_02215	DEFDS_RS10190	*
2	2	FHQ18_02210	DEFDS_RS10195	*
2	2	FHQ18_03920	DEFDS_RS10200	*
2	2	FHQ18_02175	DEFDS_RS10205	*
2	2	FHQ18_02170	DEFDS_RS10210	*
2	2	FHQ18_03120	DEFDS_RS10215	*
2	2	FHQ18_03125	DEFDS_RS10220	*
2	2	FHQ18_03130	DEFDS_RS10225	*
2	2	FHQ18_03135	DEFDS_RS10230	*
2	2	FHQ18_01825	DEFDS_RS10235	*
2	2	FHQ18_03300	DEFDS_RS10240	*
2	2	FHQ18_03305	DEFDS_RS10245	*
2	2	FHQ18_08905	DEFDS_RS10285	*
2	2	FHQ18_08900	DEFDS_RS10290	*
2	2	FHQ18_08895	DEFDS_RS10295	*
2	2	FHQ18_08890	DEFDS_RS10300	*
2	2	FHQ18_08885	DEFDS_RS10305	*
2	2	FHQ18_08880	DEFDS_RS10310	*
2	2	FHQ18_08875	DEFDS_RS10315	*
2	2	FHQ18_08870	DEFDS_RS10320	*
2	2	FHQ18_08865	DEFDS_RS10325	*
2	2	FHQ18_08860	DEFDS_RS10330	*
2	2	FHQ18_08855	DEFDS_RS10335	*
2	2	FHQ18_08850	DEFDS_RS10340	*
2	2	FHQ18_08845	DEFDS_RS10345	*
2	2	FHQ18_08810	DEFDS_RS10350	*
2	2	FHQ18_08805	DEFDS_RS10355	*
2	2	FHQ18_08800	DEFDS_RS10360	*
2	2	FHQ18_08795	DEFDS_RS10365	*
2	2	FHQ18_08790	DEFDS_RS10370	*
2	2	FHQ18_08785	DEFDS_RS10375	*
2	2	FHQ18_08780	DEFDS_RS10380	*
2	2	FHQ18_08775	DEFDS_RS10385	*
2	2	FHQ18_08770	DEFDS_RS10390	*
2	2	FHQ18_08765	DEFDS_RS10395	*
2	2	FHQ18_08760	DEFDS_RS10400	*
2	2	FHQ18_05300	DEFDS_RS10410	*
2	2	FHQ18_05305	DEFDS_RS10415	*
2	2	FHQ18_05310	DEFDS_RS10420	*
2	2	FHQ18_05315	DEFDS_RS10425	*
2	2	FHQ18_05320	DEFDS_RS10430	*
2	2	FHQ18_05325	DEFDS_RS10435	*
2	2	FHQ18_05330	DEFDS_RS10440	*
2	2	FHQ18_05335	DEFDS_RS10445	*
2	2	FHQ18_05375	DEFDS_RS10450	*
2	2	FHQ18_05370	DEFDS_RS10455	*
2	2	FHQ18_05360	DEFDS_RS10460	*
2	2	FHQ18_05355	DEFDS_RS10465	*
2	2	FHQ18_05350	DEFDS_RS10470	*
2	2	FHQ18_05345	DEFDS_RS10475	*
2	2	FHQ18_05340	DEFDS_RS10480	*
2	2	FHQ18_05380	DEFDS_RS10485	*
2	2	FHQ18_05385	DEFDS_RS10490	*
2	2	FHQ18_05390	DEFDS_RS10495	*
2	2	FHQ18_08545	DEFDS_RS10550	*
2	2	FHQ18_08540	DEFDS_RS10555	*
2	2	FHQ18_08535	DEFDS_RS10560	*
2	2	FHQ18_08530	DEFDS_RS10565	*
2	2	FHQ18_08525	DEFDS_RS10570	*
2	2	FHQ18_08520	DEFDS_RS10575	*
2	2	FHQ18_08515	DEFDS_RS10580	*
2	2	FHQ18_08510	DEFDS_RS10585	*
2	2	FHQ18_08505	DEFDS_RS10590	*
2	2	FHQ18_08500	DEFDS_RS10595	*
2	2	FHQ18_08495	DEFDS_RS10600	*
2	2	FHQ18_02480	DEFDS_RS10605	*
2	2	FHQ18_02485	DEFDS_RS10610	*
2	2	FHQ18_02490	DEFDS_RS10615	*
2	2	FHQ18_03680	DEFDS_RS10620	*
2	2	FHQ18_03675	DEFDS_RS10625	*
2	2	FHQ18_03670	DEFDS_RS10630	*
2	2	FHQ18_03665	DEFDS_RS10635	*
2	2	FHQ18_03660	DEFDS_RS10640	*
2	2	FHQ18_03655	DEFDS_RS10645	*
2	2	FHQ18_03650	DEFDS_RS10650	*
2	2	FHQ18_03645	DEFDS_RS10655	*
2	2	FHQ18_03640	DEFDS_RS10660	*
2	2	FHQ18_03635	DEFDS_RS10665	*
2	2	FHQ18_03630	DEFDS_RS10670	*
2	2	FHQ18_02220	DEFDS_RS10675	*
2	2	FHQ18_02225	DEFDS_RS10680	*
2	2	FHQ18_11805	DEFDS_RS10685	*
2	2	FHQ18_03760	DEFDS_RS10705	*
2	2	FHQ18_03755	DEFDS_RS10710	*
2	2	FHQ18_03750	DEFDS_RS10715	*
2	2	FHQ18_03745	DEFDS_RS10720	*
2	2	FHQ18_03735	DEFDS_RS10730	*
2	2	FHQ18_03725	DEFDS_RS10740	*
2	2	FHQ18_03720	DEFDS_RS10745	*
2	2	FHQ18_03715	DEFDS_RS10750	*
2	2	FHQ18_03710	DEFDS_RS10755	*
2	2	FHQ18_03705	DEFDS_RS10760	*
2	2	FHQ18_03700	DEFDS_RS10765	*
2	2	FHQ18_07915	DEFDS_RS10775	*
2	2	FHQ18_07920	DEFDS_RS10780	*
2	2	FHQ18_07925	DEFDS_RS10785	*
2	2	FHQ18_07930	DEFDS_RS10790	*
2	2	FHQ18_07935	DEFDS_RS10795	*
2	2	FHQ18_07940	DEFDS_RS10800	*
2	2	FHQ18_07945	DEFDS_RS10805	*
2	2	FHQ18_02090	DEFDS_RS10840	*
2	2	FHQ18_02095	DEFDS_RS10845	*
2	2	FHQ18_02100	DEFDS_RS10850	*
2	2	FHQ18_02105	DEFDS_RS10855	*
2	2	FHQ18_02110	DEFDS_RS10860	*
2	2	FHQ18_02115	DEFDS_RS10865	*
2	2	FHQ18_02120	DEFDS_RS10870	*
2	2	FHQ18_02125	DEFDS_RS10875	*
2	2	FHQ18_02130	DEFDS_RS10880	*
2	2	FHQ18_02135	DEFDS_RS10885	*
2	2	FHQ18_02140	DEFDS_RS10890	*
2	2	FHQ18_02145	DEFDS_RS10895	*
2	2	FHQ18_02150	DEFDS_RS10900	*
2	2	FHQ18_02160	DEFDS_RS10905	*
2	2	FHQ18_02165	DEFDS_RS10910	*
2	2	FHQ18_02740	DEFDS_RS10915	*
2	2	FHQ18_07985	DEFDS_RS10920	*
2	2	FHQ18_07980	DEFDS_RS10925	*
2	2	FHQ18_07975	DEFDS_RS10930	*
2	2	FHQ18_07970	DEFDS_RS10935	*
2	2	FHQ18_07965	DEFDS_RS10940	*
2	2	FHQ18_07960	DEFDS_RS10945	*
2	2	FHQ18_03260	DEFDS_RS10955	*
2	2	FHQ18_03265	DEFDS_RS10960	*
2	2	FHQ18_03270	DEFDS_RS10965	*
2	2	FHQ18_03275	DEFDS_RS10970	*
2	2	FHQ18_03280	DEFDS_RS10975	*
2	2	FHQ18_03285	DEFDS_RS10980	*
2	2	FHQ18_03290	DEFDS_RS10985	*
2	2	FHQ18_03295	DEFDS_RS10990	*
2	2	FHQ18_02655	DEFDS_RS10995	*
2	2	FHQ18_02650	DEFDS_RS11005	*
2	2	FHQ18_02645	DEFDS_RS11010	*
2	2	FHQ18_02640	DEFDS_RS11015	*
2	2	FHQ18_02630	DEFDS_RS11020	*
2	2	FHQ18_02625	DEFDS_RS11025	*
2	2	FHQ18_02620	DEFDS_RS11030	*
2	2	FHQ18_02600	DEFDS_RS11035	*
2	2	FHQ18_02605	DEFDS_RS11040	*
2	2	FHQ18_02610	DEFDS_RS11045	*
2	2	FHQ18_08010	DEFDS_RS12485	*
2	2	FHQ18_02350	DEFDS_RS12495	*
2	2	FHQ18_05450	DEFDS_RS12500	*
2	2	FHQ18_03185	DEFDS_RS12505	*
2	2	FHQ18_11785	DEFDS_RS12510	*
2	2	FHQ18_06540	DEFDS_RS12520	*
2	2	FHQ18_06475	DEFDS_RS12525	*
2	2	FHQ18_06010	DEFDS_RS12545	*
2	2	FHQ18_10960	DEFDS_RS12550	*
2	2	FHQ18_10985	DEFDS_RS12555	*
2	2	FHQ18_10990	DEFDS_RS12560	*
2	2	FHQ18_02990	DEFDS_RS12565	*
2	2	FHQ18_08230	DEFDS_RS12590	*
2	2	FHQ18_01515	DEFDS_RS12595	*
2	2	FHQ18_01510	DEFDS_RS12600	*
2	2	FHQ18_01915	DEFDS_RS12605	*
2	2	FHQ18_00145	DEFDS_RS12615	*
2	2	FHQ18_00085	DEFDS_RS12620	*
2	2	FHQ18_09875	DEFDS_RS12625	*
2	2	FHQ18_10030	DEFDS_RS12630	*
2	2	FHQ18_09940	DEFDS_RS12640	*
2	2	FHQ18_09930	DEFDS_RS12645	*
2	2	FHQ18_09725	DEFDS_RS12650	*
2	2	FHQ18_00200	DEFDS_RS12655	*
2	2	FHQ18_00880	DEFDS_RS12660	*
2	2	FHQ18_10175	DEFDS_RS12665	*
2	2	FHQ18_00800	DEFDS_RS12670	*
2	2	FHQ18_07000	DEFDS_RS12675	*
2	2	FHQ18_07145	DEFDS_RS12680	*
2	2	FHQ18_00750	DEFDS_RS12685	*
2	2	FHQ18_06650	DEFDS_RS12690	*
2	2	FHQ18_06610	DEFDS_RS12695	*
2	2	FHQ18_02015	DEFDS_RS12705	*
2	2	FHQ18_04165	DEFDS_RS12710	*
2	2	FHQ18_03495	DEFDS_RS12715	*
2	2	FHQ18_04965	DEFDS_RS12725	*
2	2	FHQ18_03550	DEFDS_RS12730	*
2	2	FHQ18_03855	DEFDS_RS12735	*
2	2	FHQ18_03740	DEFDS_RS12750	*
2	2	FHQ18_03730	DEFDS_RS12755	*
2	2	FHQ18_03695	DEFDS_RS12760	*
2	2	FHQ18_04395	DEFDS_RS12845	*
2	2	FHQ18_02270	DEFDS_RS12860	*
2	2	FHQ18_02760	DEFDS_RS12865	*
2	2	FHQ18_07825	DEFDS_RS12875	*
2	2	FHQ18_00325	DEFDS_RS12890	*
2	2	FHQ18_05935	DEFDS_RS12910	*
2	2	FHQ18_00455	DEFDS_RS12915	*
2	2	FHQ18_00720	DEFDS_RS12920	*
1	1	FHQ18_00190	*	*
1	1	FHQ18_00210	*	*
1	1	FHQ18_00215	*	*
1	1	FHQ18_00225	*	*
1	1	FHQ18_00235	*	*
1	1	FHQ18_00240	*	*
1	1	FHQ18_00250	*	*
1	1	FHQ18_00255	*	*
1	1	FHQ18_00260	*	*
1	1	FHQ18_00265	*	*
1	1	FHQ18_00270	*	*
1	1	FHQ18_00285	*	*
1	1	FHQ18_00295	*	*
1	1	FHQ18_00315	*	*
1	1	FHQ18_00320	*	*
1	1	FHQ18_00330	*	*
1	1	FHQ18_00335	*	*
1	1	FHQ18_00340	*	*
1	1	FHQ18_00345	*	*
1	1	FHQ18_00350	*	*
1	1	FHQ18_00355	*	*
1	1	FHQ18_00370	*	*
1	1	FHQ18_00380	*	*
1	1	FHQ18_00385	*	*
1	1	FHQ18_00390	*	*
1	1	FHQ18_00395	*	*
1	1	FHQ18_00400	*	*
1	1	FHQ18_00405	*	*
1	1	FHQ18_00410	*	*
1	1	FHQ18_00415	*	*
1	1	FHQ18_00420	*	*
1	1	FHQ18_00425	*	*
1	1	FHQ18_00430	*	*
1	1	FHQ18_00435	*	*
1	1	FHQ18_00440	*	*
1	1	FHQ18_00470	*	*
1	1	FHQ18_00480	*	*
1	1	FHQ18_00570	*	*
1	1	FHQ18_00575	*	*
1	1	FHQ18_00580	*	*
1	1	FHQ18_00585	*	*
1	1	FHQ18_00590	*	*
1	1	FHQ18_00595	*	*
1	1	FHQ18_00600	*	*
1	1	FHQ18_00605	*	*
1	1	FHQ18_00610	*	*
1	1	FHQ18_00715	*	*
1	1	FHQ18_00725	*	*
1	1	FHQ18_00900	*	*
1	1	FHQ18_00905	*	*
1	1	FHQ18_00910	*	*
1	1	FHQ18_00915	*	*
1	1	FHQ18_00920	*	*
1	1	FHQ18_00925	*	*
1	1	FHQ18_01185	*	*
1	1	FHQ18_01190	*	*
1	1	FHQ18_01195	*	*
1	1	FHQ18_01200	*	*
1	1	FHQ18_01205	*	*
1	1	FHQ18_01210	*	*
1	1	FHQ18_01215	*	*
1	1	FHQ18_01220	*	*
1	1	FHQ18_01240	*	*
1	1	FHQ18_01245	*	*
1	1	FHQ18_01250	*	*
1	1	FHQ18_01265	*	*
1	1	FHQ18_01425	*	*
1	1	FHQ18_01485	*	*
1	1	FHQ18_01490	*	*
1	1	FHQ18_01755	*	*
1	1	FHQ18_01760	*	*
1	1	FHQ18_01790	*	*
1	1	FHQ18_02055	*	*
1	1	FHQ18_02060	*	*
1	1	FHQ18_02155	*	*
1	1	FHQ18_02180	*	*
1	1	FHQ18_02185	*	*
1	1	FHQ18_02190	*	*
1	1	FHQ18_02195	*	*
1	1	FHQ18_02200	*	*
1	1	FHQ18_02370	*	*
1	1	FHQ18_02390	*	*
1	1	FHQ18_02395	*	*
1	1	FHQ18_02425	*	*
1	1	FHQ18_02430	*	*
1	1	FHQ18_02435	*	*
1	1	FHQ18_02440	*	*
1	1	FHQ18_02445	*	*
1	1	FHQ18_02450	*	*
1	1	FHQ18_02455	*	*
1	1	FHQ18_02460	*	*
1	1	FHQ18_02465	*	*
1	1	FHQ18_02510	*	*
1	1	FHQ18_02615	*	*
1	1	FHQ18_02635	*	*
1	1	FHQ18_02685	*	*
1	1	FHQ18_02730	*	*
1	1	FHQ18_03075	*	*
1	1	FHQ18_03225	*	*
1	1	FHQ18_03255	*	*
1	1	FHQ18_03320	*	*
1	1	FHQ18_03325	*	*
1	1	FHQ18_03335	*	*
1	1	FHQ18_03340	*	*
1	1	FHQ18_03345	*	*
1	1	FHQ18_03485	*	*
1	1	FHQ18_03585	*	*
1	1	FHQ18_03590	*	*
1	1	FHQ18_03610	*	*
1	1	FHQ18_03795	*	*
1	1	FHQ18_03800	*	*
1	1	FHQ18_03815	*	*
1	1	FHQ18_03820	*	*
1	1	FHQ18_03825	*	*
1	1	FHQ18_03835	*	*
1	1	FHQ18_03845	*	*
1	1	FHQ18_03850	*	*
[truncated: 951 more rows]
