# Supplementary material for: Genomic Insights into the Carbon and Energy Metabolism of a Thermophilic Deep-Sea Bacterium Deferribacter autotrophicus Revealed New Metabolic Traits in the Phylum Deferribacteres
Source: Genes (Basel). 2019 Oct 26;10(11):849. doi: 10.3390/genes10110849 (PMC6896113; doi:10.3390/genes10110849)
Supplement: Supplementary file 1 [file genes-10-00849-s001.zip › Supplementary Table_S4.xlsx]

## Sheet: Лист1
Signal transduction systems	Domains (Pfam)	Deferribacter desulfuricans chromosome	Deferribacter desulfuricans plasmid	Deferribacter autotrophicus chromosome	Deferribacter autotrophicus Gis
Two-component signal transduction systems
Histidine kinases
HATPase_c domain	PF02518	36	2	39	4
HisKA	PF00512	29	0	36	4
HisKA_2	PF07568	0	0	0	0
HisKA_3	PF07730	0	0	1	0
HWE_HK	PF07536	0	0	0	0
Response regulator
Response regulator receiver domain	PF00072	56	3	60	12
Cyclic diGMP signalling systems
GGDEF domains	PF00990	17	2	16	1
EAL domains	PF00563	5	1	8	2
Guanylate cyclase catalytic domain	PF00211	1	0	1	0
HD domain	PF01966	8	0	7	0
Chemotaxis
Methyl-accepting chemotaxis proteins	PF00015	12	3	10	1
Total		164	11	178	24
