# Supplementary material for: Genomic Insights into the Carbon and Energy Metabolism of a Thermophilic Deep-Sea Bacterium Deferribacter autotrophicus Revealed New Metabolic Traits in the Phylum Deferribacteres
Source: Genes (Basel). 2019 Oct 26;10(11):849. doi: 10.3390/genes10110849 (PMC6896113; doi:10.3390/genes10110849)
Supplement: Supplementary file 1 [file genes-10-00849-s001.zip › Supplementary_Table_S2_GIs.xlsx]

## Sheet: Islandviewer Results
GI number	Genomic contig	Island start	Island end	Length	Gene Locus Tag	Gene start	Gene end	Product
GI_01	Ga0300908_103	353578	365533	11955	FHQ18_02395	352860	353606	AAA family ATPase
					FHQ18_02390	353578	355059	IS21 family transposase
					FHQ18_02385	355554	356822	insulinase family protein
					FHQ18_02380	356806	357417	phosphoribosylglycinamide formyltransferase
					FHQ18_02375	357414	358460	phosphoribosylformylglycinamidine cyclo-ligase
					FHQ18_02370	358460	359893	response regulator
					FHQ18_02365	359868	360245	hypothetical protein
					FHQ18_02360	360226	362544	response regulator
					FHQ18_02355	362547	364697	methyl-accepting chemotaxis protein
					FHQ18_02350	364710	365204	hypothetical protein
					FHQ18_02345	365174	365533	response regulator
GI_02	Ga0300908_103	378016	399212	21196	FHQ18_02255	378016	378702	class I SAM-dependent methyltransferase
					FHQ18_02250	379218	379817	recombination protein RecR
					FHQ18_02245	379851	380165	YbaB/EbfC family nucleoid-associated protein
					FHQ18_02240	380178	381752	DNA polymerase III subunit gamma/tau
					FHQ18_02235	382275	383360	TRAP transporter substrate-binding protein
					FHQ18_02230	383500	384585	TRAP transporter substrate-binding protein
					FHQ18_02225	384652	385245	hypothetical protein
					FHQ18_02220	385310	386281	1-acyl-sn-glycerol-3-phosphate acyltransferase
					FHQ18_02215	386854	387204	flagellar protein FlaG
					FHQ18_02210	387265	389565	flagellin
					FHQ18_02205	389933	390634	nucleotidyl transferase AbiEii/AbiGii toxin family protein
					FHQ18_02200	390519	390899	hypothetical protein
					FHQ18_02195	391025	391576	Uma2 family endonuclease
					FHQ18_02190	391951	392379	hypothetical protein
					FHQ18_02185	392401	392934	hypothetical protein
					FHQ18_02180	393377	394033	hypothetical protein
					FHQ18_02175	394248	396632	flagellin
					FHQ18_02170	396827	397069	hypothetical protein
					FHQ18_02165	397358	398683	ATP-dependent protease ATPase subunit HslU
					FHQ18_02160	398685	399212	ATP-dependent protease subunit HslV
GI_03	Ga0300908_106	431701	445388	13687	FHQ18_07730	431701	432594	NAD(P)-dependent oxidoreductase
					FHQ18_07735	432578	433687	CDP-glucose 4,6-dehydratase
					FHQ18_07740	433712	435133	lipopolysaccharide biosynthesis protein RfbH
					FHQ18_07745	435133	436167	NAD-dependent epimerase/dehydratase family protein
					FHQ18_07750	436160	437473	polysaccharide biosynthesis protein
					FHQ18_07755	437463	438419	glycosyltransferase family 2 protein
					FHQ18_07760	438416	439537	glycosyltransferase
					FHQ18_07765	439524	440558	hypothetical protein
					FHQ18_07770	440560	440850	hypothetical protein
					FHQ18_07775	440964	441611	glycosyltransferase family 4 protein
					FHQ18_07780	442502	442732	transposase
					FHQ18_07785	442826	443908	glycosyltransferase
					FHQ18_07790	444294	445388	glycosyltransferase
GI_04	Ga0300908_109	692007	730011	38004	FHQ18_11790	691034	692014	LysM peptidoglycan-binding domain-containing protein
					FHQ18_11785	692007	692774	tol-pal system protein YbgF
					FHQ18_11780	692771	693673	chemotaxis protein CheV
					FHQ18_11770	694247	695266	alpha/beta hydrolase
					FHQ18_11765	695564	695911	diversity-generating retroelement protein Avd
					FHQ18_11760	695942	696958	formylglycine-generating enzyme family protein
					FHQ18_11755	697032	697361	hypothetical protein
					FHQ18_11750	697372	698517	hypothetical protein
					FHQ18_11745	698518	699381	phage tail protein I
					FHQ18_11740	699374	700471	baseplate J/gp47 family protein
					FHQ18_11735	700525	700890	hypothetical protein
					FHQ18_11730	700848	702134	hypothetical protein
					FHQ18_11725	702131	703342	phage portal protein
					FHQ18_11720	703318	704652	hypothetical protein
					FHQ18_11715	704630	705127	DUF3486 family protein
					FHQ18_11710	705127	705414	hypothetical protein
					FHQ18_11705	705418	705729	hypothetical protein
					FHQ18_11700	705734	706168	hypothetical protein
					FHQ18_11695	706177	706545	peptidase M15
					FHQ18_11690	706624	706941	hypothetical protein
					FHQ18_11685	706941	707318	hypothetical protein
					FHQ18_11680	707322	707963	phage baseplate assembly protein V
					FHQ18_11675	707948	708943	hypothetical protein
					FHQ18_11670	708931	709137	LysM domain-containing protein
					FHQ18_11665	709134	711452	phage tail tape measure protein
					FHQ18_11660	711518	711655	GpE family phage tail protein
					FHQ18_11655	711673	711906	phage tail assembly protein
					FHQ18_11650	711917	712432	hypothetical protein
					FHQ18_11645	712444	713586	hypothetical protein
					FHQ18_11640	713583	713888	hypothetical protein
					FHQ18_11635	713902	714309	hypothetical protein
					FHQ18_11630	714309	714725	hypothetical protein
					FHQ18_11625	714698	714913	hypothetical protein
					FHQ18_11620	714994	715239	hypothetical protein
					FHQ18_11615	715250	716146	N4-gp56 family major capsid protein
					FHQ18_11610	716146	717066	DUF2213 domain-containing protein
					FHQ18_11605	717297	717971	hypothetical protein
					FHQ18_11600	717937	718398	hypothetical protein
					FHQ18_11595	718408	718995	hypothetical protein
					FHQ18_11590	719088	719390	helix-turn-helix domain-containing protein
					FHQ18_11585	719387	719902	hypothetical protein
					FHQ18_11580	719899	720108	hypothetical protein
					FHQ18_11575	720159	720416	hypothetical protein
					FHQ18_11570	720397	720870	hypothetical protein
					FHQ18_11565	720870	721241	hypothetical protein
					FHQ18_11560	721229	721492	hypothetical protein
					FHQ18_11555	721697	721966	hypothetical protein
					FHQ18_11550	721969	722475	DUF1018 domain-containing protein
					FHQ18_11545	722472	722927	hypothetical protein
					FHQ18_11540	722920	723801	ATP-binding protein
					FHQ18_11535	723801	726449	hypothetical protein
					FHQ18_11530	726446	726850	hypothetical protein
					FHQ18_11525	726840	727097	helix-turn-helix transcriptional regulator
					FHQ18_11520	727146	727574	helix-turn-helix domain-containing protein
					FHQ18_11515	727577	728011	hypothetical protein
					FHQ18_11510	728285	729572	O-acetylhomoserine aminocarboxypropyltransferase/cysteine synthase
					FHQ18_11505	729589	730011	Rrf2 family transcriptional regulator
GI_05	Ga0300908_109	737699	744909	7210	FHQ18_11445	737699	738484	RsmB/NOP family class I SAM-dependent RNA methyltransferase
					FHQ18_11440	738445	738738	hypothetical protein
					FHQ18_11435	738961	739992	tRNA 2-thiouridine(34) synthase MnmA
					FHQ18_11430	739961	740701	hypothetical protein
					FHQ18_11425	740738	740914	hypothetical protein
					FHQ18_11420	740893	741063	transposase
					FHQ18_11415	741012	741602	transposase
					FHQ18_11410	742237	743898	sulfate adenylyltransferase subunit CysN
					FHQ18_11405	744001	744909	sulfate adenylyltransferase subunit CysD
GI_06	Ga0300908_102	1065506	1072076	6570	FHQ18_01530	1065283	1065513	exodeoxyribonuclease VII small subunit
					FHQ18_01525	1065506	1065985	thioredoxin-dependent thiol peroxidase
					FHQ18_01520	1066007	1067053	23S rRNA (adenine(2503)-C(2))-methyltransferase RlmN
					FHQ18_01515	1067050	1068351	GGDEF domain-containing protein
					FHQ18_01510	1068348	1069583	methyltransferase domain-containing protein
					FHQ18_01505	1069543	1069887	STAS domain-containing protein
					FHQ18_01500	1069906	1070577	hypothetical protein
					FHQ18_01495	1070577	1072076	response regulator
GI_07	Ga0300908_105	1406670	1411670	5000	FHQ18_07505	1406670	1407314	hypothetical protein
					FHQ18_07510	1407567	1407917	Hpt domain-containing protein
					FHQ18_07515	1407922	1409466	response regulator
					FHQ18_07520	1409502	1409810	hypothetical protein
					FHQ18_07525	1410435	1410863	response regulator
					FHQ18_07530	1410915	1411670	response regulator
					FHQ18_07535	1411663	1412877	EAL domain-containing protein
GI_08	Ga0300908_108	1456973	1467750	10777	FHQ18_09600	1456973	1457410	hypothetical protein
					FHQ18_09605	1457428	1458639	tetratricopeptide repeat protein
					FHQ18_09610	1458641	1458940	hypothetical protein
					FHQ18_09615	1458947	1459192	hypothetical protein
					FHQ18_09620	1459229	1459645	hypothetical protein
					FHQ18_09625	1459849	1460226	hypothetical protein
					FHQ18_09630	1460466	1462232	hypothetical protein
					FHQ18_09635	1462257	1462688	hypothetical protein
					FHQ18_09640	1463226	1466483	DEAD/DEAH box helicase
					FHQ18_09645	1467100	1467750	NYN domain-containing protein
GI_09	Ga0300908_101 / Ga0300908_104	1941932	1947741	5809	FHQ18_01480	1941932	1942555	response regulator
					FHQ18_01485	1942275	1942898	response regulator
					FHQ18_01490	1942955	1943211	EamA family transporter
					FHQ18_03970	1944545	1945906	L-seryl-tRNA(Sec) selenium transferase
					FHQ18_03975	1945882	1947741	selenocysteine-specific translation elongation factor
GI_10	Ga0300908_110	2371047	2377775	6728	FHQ18_12080	2371047	2372336	ABC transporter substrate-binding protein
					FHQ18_12085	2372566	2373918	sigma-54-dependent Fis family transcriptional regulator
					FHQ18_12090	2373921	2375195	amino acid ABC transporter substrate-binding protein
					FHQ18_12095	2375182	2376897	HAMP domain-containing histidine kinase
					FHQ18_12100	2377105	2377467	transposase
					FHQ18_12105	2377491	2377775	hypothetical protein
GI_11	Ga0300908_107	2466333	2476671	10338	FHQ18_09540	2466333	2466590	hypothetical protein
					FHQ18_09535	2466827	2467138	hypothetical protein
					FHQ18_09530	2467249	2467434	hypothetical protein
					FHQ18_09525	2467545	2468210	hypothetical protein
					FHQ18_09520	2468431	2471688	DEAD/DEAH box helicase
					FHQ18_09515	2471690	2474845	site-specific DNA-methyltransferase
					FHQ18_09510	2474924	2475187	hypothetical protein
					FHQ18_09505	2475229	2475495	hypothetical protein
					FHQ18_09500	2475515	2476036	thermonuclease family protein
					FHQ18_09495	2476057	2476671	site-specific integrase
GI_12	Ga0300908_107	2497835	2525171	27336	FHQ18_09380	2497835	2498083	hypothetical protein
					FHQ18_09375	2498166	2499104	hypothetical protein
					FHQ18_09370	2499196	2499402	hypothetical protein
					FHQ18_09365	2499747	2499938	hypothetical protein
					FHQ18_09360	2499949	2500779	phage recombination protein Bet
					FHQ18_09355	2500905	2501312	single-stranded DNA-binding protein
					FHQ18_09350	2501972	2502166	hypothetical protein
					FHQ18_09345	2502281	2502556	hypothetical protein
					FHQ18_09340	2503159	2503506	hypothetical protein
					FHQ18_09335	2503681	2503983	hypothetical protein
					FHQ18_09330	2503999	2504292	hypothetical protein
					FHQ18_09325	2504404	2505384	ParM/StbA family protein
					FHQ18_09320	2505414	2506046	EAL domain-containing protein
					FHQ18_09315	2506046	2506372	hypothetical protein
					FHQ18_09310	2506338	2508842	type IV secretion system protein TraC
					FHQ18_09305	2508854	2509468	type IV conjugative transfer system lipoprotein TraV
					FHQ18_09300	2509465	2509776	hypothetical protein
					FHQ18_09295	2509776	2511104	hypothetical protein
					FHQ18_09290	2511108	2511788	hypothetical protein
					FHQ18_09285	2511785	2512390	hypothetical protein
					FHQ18_09280	2512392	2512673	type IV conjugative transfer system protein TraL
					FHQ18_09275	2512692	2513048	hypothetical protein
					FHQ18_09270	2513045	2513557	OmpA family protein
					FHQ18_09265	2513825	2514220	hypothetical protein
					FHQ18_09260	2514217	2514966	hypothetical protein
					FHQ18_09255	2514973	2515983	ParB/RepB/Spo0J family partition protein
					FHQ18_09250	2516298	2516501	helix-turn-helix domain-containing protein
					FHQ18_09245	2516540	2516998	hypothetical protein
					FHQ18_09240	2516991	2517182	hypothetical protein
					FHQ18_09235	2517194	2517388	hypothetical protein
					FHQ18_09230	2517408	2518391	hypothetical protein
					FHQ18_09225	2518357	2518623	hypothetical protein
					FHQ18_09220	2518626	2519342	hypothetical protein
					FHQ18_09215	2519320	2519571	hypothetical protein
					FHQ18_09210	2519580	2520854	hypothetical protein
					FHQ18_09205	2520851	2522374	hypothetical protein
					FHQ18_09200	2522395	2522850	helix-turn-helix transcriptional regulator
					FHQ18_09195	2522837	2523079	hypothetical protein
					FHQ18_09190	2523157	2523633	helix-turn-helix transcriptional regulator
					FHQ18_09185	2523661	2524281	ImmA/IrrE family metallo-endopeptidase
					FHQ18_09180	2524443	2525171	cytosolic protein
					FHQ18_09175	2525155	2525997	site-specific DNA-methyltransferase
