# Supplementary material for: Genomic Insights into the Carbon and Energy Metabolism of a Thermophilic Deep-Sea Bacterium Deferribacter autotrophicus Revealed New Metabolic Traits in the Phylum Deferribacteres
Source: Genes (Basel). 2019 Oct 26;10(11):849. doi: 10.3390/genes10110849 (PMC6896113; doi:10.3390/genes10110849)
Supplement: Supplementary file 1 [file genes-10-00849-s001.zip › Supplementary_Table_S3_COGs.xlsx]

## Sheet: GI.COGs
Class	Abundance in Whole Genome, %	Abundance in Genomic Islands, %	Description
A	0	0	RNA processing and modification
B	0.08	0	Chromatin structure and dynamics
C	9.4	0	Energy production and conversion
D	1.45	0.76	Cell cycle control, cell division, chromosome partitioning
E	10.03	5.24	Amino acid transport and metabolism
F	2.85	2.21	Nucleotide transport and metabolism
G	3.51	2.2	Carbohydrate transport and metabolism
H	6.14	1.07	Coenzyme transport and metabolism
I	3.21	0.95	Lipid transport and metabolism
J	7.48	2.75	Translation, ribosomal structure and biogenesis
K	5.17	7.42	Transcription
L	7.42	13.36	Replication, recombination and repair
M	5.85	10.12	Cell wall/membrane/envelope biogenesis
N	4.41	8.85	Cell motility
O	4.07	3.31	Posttranslational modification, protein turnover, chaperones
P	4.22	1.07	Inorganic ion transport and metabolism
Q	1.48	2.21	Secondary metabolites biosynthesis, transport and catabolism
R	12.51	16.9	General function prediction only
S	6.73	6.28	Function unknown
T	9.77	23.74	Signal transduction mechanisms
U	3.28	1.73	Intracellular trafficking, secretion, and vesicular transport
V	1.33	0	Defense mechanisms
W	0	0	Extracellular structures
Y	0	0	Nuclear structure
Z	0	0	Cytoskeleton
