# Supplementary material for: Genomic Insights into the Carbon and Energy Metabolism of a Thermophilic Deep-Sea Bacterium Deferribacter autotrophicus Revealed New Metabolic Traits in the Phylum Deferribacteres
Source: Genes (Basel). 2019 Oct 26;10(11):849. doi: 10.3390/genes10110849 (PMC6896113; doi:10.3390/genes10110849)
Supplement: Supplementary file 1 [file genes-10-00849-s001.zip › Supplementary_Table_S5_BBH.xlsx]

## Sheet: BBH.table
Phylum of Best Blast Hit species	Abundance in whole genome, %	Average amino acid identity, %	Abundance in genomic islands, %	Average amino acid identity
Deferribacteres	82.88	73.6	35.81	65.6
Proteobacteria	8.36	54.7	22.97	50.8
Firmicutes	1.83	48.6	6.08	44.5
Aquificae	1.73	62.3	12.84	57.6
Bacteroidetes	0.49	45.6	1.35	46.3
Nitrospirae	0.39	54.9	1.35	50.5
Euryarchaeota	0.35	51	1.35	41
Thermodesulfobacteria	0.35	58.5	2.7	59.5
Planctomycetes	0.3	57.1	0	NA
Spirochaetes	0.3	55	2.03	35.7
Others	3	50.9	13.55	NA
